# Supplementary material for: Airway response to respiratory syncytial virus has incidental antibacterial effects
Source: Nat Commun. 2019 May 17;10:2218. doi: 10.1038/s41467-019-10222-z (PMC6525170; doi:10.1038/s41467-019-10222-z)
Supplement: Supplementary file 5 — Supplementary Data 2 [file 41467_2019_10222_MOESM5_ESM.xls]

## Sheet: Sheet1
Differentially expressed proteins
protein	Log10 mean expression in RSV-negative group	Log10 mean expression in RSV-positive group	p.value	fdr.p.value
CAT	5.11467	5.30117	1.27961e-08	6.15065e-06
HP	4.9432	5.13243	1.99749e-08	7.20094e-06
MNDA	5.01707	5.43343	4.16866e-08	1.14742e-05
RAP1B	4.94925	5.18316	4.7743e-08	1.14742e-05
MYH9	5.51851	5.82342	7.16131e-08	1.47523e-05
MMP9	4.70881	5.10099	1.2937e-07	2.0728e-05
EMC7	4.49022	4.71722	1.71432e-07	2.3281e-05
ITGAM	5.2926	5.59303	1.91618e-07	2.3281e-05
MGAM	4.41958	4.77825	6.23264e-07	6.41962e-05
APMAP	5.07454	5.3266	7.61881e-07	7.32422e-05
MPO	6.14089	6.31861	2.24796e-06	0.000170608
BPI	5.09759	5.40444	3.30218e-06	0.000207032
AZU1	4.88664	5.16197	7.38127e-06	0.000364581
MYO1F	4.51189	5.01681	7.5849e-06	0.000364581
SERPINA3	5.05542	5.2922	1.0716e-05	0.000466571
HSP90AB1	5.13903	5.34113	1.10066e-05	0.000466571
ANXA6	5.65531	5.85302	1.24513e-05	0.000491166
PADI4	4.5894	4.9917	1.39726e-05	0.000530222
EPX	4.60431	5.59044	1.84977e-05	0.000679374
GCA	4.86398	5.27091	1.92738e-05	0.000679374
MYDGF	4.33999	4.75679	1.97876e-05	0.000679374
CANX	5.04892	5.24317	2.10485e-05	0.000681136
SRSF3	4.21806	4.43759	2.44241e-05	0.000765642
LCN2	5.3261	5.50306	3.95978e-05	0.00111961
HP1BP3	4.2935	4.53915	4.09289e-05	0.00113499
ELANE	4.93978	5.12793	5.36896e-05	0.00138911
RAB10	4.23812	4.44009	6.31312e-05	0.00145919
LCP1	5.25752	5.46434	6.56378e-05	0.0014789
CPNE1	4.72632	4.92653	6.83733e-05	0.00151684
SH3GLB1	4.29719	4.60284	0.000127054	0.00235909
KIF26B	5.25718	5.45659	0.00015695	0.00276002
CTSS	3.91171	4.08784	0.000159594	0.0027727
ACOX1	4.41983	4.6984	0.000168715	0.00286847
PSME2	4.26453	4.52183	0.000238025	0.0038137
ITGB2	5.05814	5.26625	0.000245421	0.00387971
HNRNPAB	4.43872	4.6494	0.000248558	0.00387971
GRHPR	4.26693	4.44894	0.000250217	0.00387971
PRTN3	4.80708	5.06727	0.000270166	0.00405811
ALOX5	4.54107	5.08313	0.000355657	0.00512857
DCD	4.39469	4.69028	0.000384398	0.00548813
NDUFA11	4.16413	4.48488	0.0005119	0.00696377
DYSF	4.66679	4.99699	0.000527755	0.00711236
MYH14	4.6385	4.86633	0.000572568	0.00754354
S100A12	4.94117	5.30447	0.000654068	0.00816878
TMED2	4.2718	4.48508	0.000713832	0.00857788
MX1	4.88165	5.22482	0.00102336	0.0110126
NDUFA12	4.24456	4.58771	0.00115838	0.0120589
CAMP	4.72134	4.91696	0.00126945	0.012801
CKB	4.02395	4.25776	0.00129073	0.0129039
CYBB	4.71083	4.9888	0.00142121	0.0130741
PLBD1	4.53755	4.76885	0.00144215	0.0130741
ORM1	4.81913	5.02006	0.00149086	0.0130741
PPIC	3.88547	4.15396	0.001496	0.0130741
TCEB2	4.13838	4.33395	0.0016518	0.0138807
PCMT1	4.24748	4.43911	0.00195505	0.0155756
TLN1	4.67986	4.87264	0.0021409	0.016788
TRAP1	4.29425	4.57433	0.00249495	0.0190354
ARPC5	4.27206	4.57569	0.00280063	0.0207103
SERPINB10	4.22402	4.4755	0.00313026	0.0224569
PTPRC	4.83004	5.07676	0.00329971	0.0233245
RETN	4.31272	4.5434	0.00348406	0.0241539
EHD1	4.23119	4.42586	0.00408485	0.0270724
FTH1	4.70424	4.90146	0.00418377	0.0274243
ANPEP	4.20145	4.44146	0.00418401	0.0274243
RBM39	3.9699	4.23394	0.00477984	0.0299675
GNS	4.23532	4.58703	0.00516076	0.0318026
PLA2G4B	3.31951	3.53841	0.00582479	0.0349973
OLFM4	4.88179	5.22556	0.00641208	0.0378943
GSTO1	4.32961	4.50759	0.00654565	0.0382138
HPRT1	4.02449	4.2467	0.00698618	0.0398185
MAPRE1	4.34116	4.52093	0.0073414	0.0412046
TOMM40	4.26853	4.46701	0.00848502	0.0456545
CALR	4.83997	5.08168	0.00953415	0.0499936
RPL10	5.0383	4.82507	1.52364e-09	2.19709e-06
CES2	4.73952	4.53989	8.26523e-09	5.95923e-06
ILF3	4.48052	4.07876	8.69428e-08	1.56714e-05
PSMD11	4.56326	4.31181	4.9667e-07	5.50922e-05
HNRNPR	4.81846	4.48693	1.10656e-06	9.97291e-05
CAMK2D	4.64026	4.3231	1.43085e-06	0.00012137
DNAJB1	4.41092	4.08004	3.15768e-06	0.000207032
KRT19	4.39087	4.07304	3.89866e-06	0.000234244
RPS25	4.49449	4.15542	5.95395e-06	0.000317985
NDUFA5	4.25284	3.80085	7.36476e-06	0.000364581
CORO1B	4.31181	3.841	1.26027e-05	0.000491166
BAZ1B	4.33114	4.07141	2.58433e-05	0.000792894
KLK10	4.61003	4.3502	3.06986e-05	0.000903416
PRPF19	4.27653	4.09994	4.18131e-05	0.00113763
RPL17	4.58863	4.38976	5.56335e-05	0.00138911
AGR3	4.64145	4.19731	5.7527e-05	0.00138965
IPO9	4.54791	4.12919	6.37512e-05	0.00145919
RBMX	4.53892	4.36224	0.000104859	0.00207132
CSNK2B	4.47251	4.27263	0.000117422	0.00225763
RPS6	5.13683	4.94963	0.000138693	0.00253158
PGRMC2	4.37797	4.14343	0.000149387	0.0026927
SUGP2	4.12195	3.91915	0.000176012	0.00295126
RUVBL2	4.64115	4.39313	0.000197676	0.00327643
RPL29	4.45613	4.22869	0.000388869	0.00549755
PSMA3	4.37529	4.16047	0.000575443	0.00754354
KHDRBS1	4.53372	4.32441	0.000594524	0.00772346
ARCN1	4.54362	4.33632	0.00077428	0.00918971
ABHD11	4.60857	4.25672	0.00078057	0.00918971
NDUFA2	4.55128	4.34096	0.000866266	0.00975903
RPS16	4.69282	4.49817	0.000999374	0.0108353
RPS14	4.47391	4.19753	0.00129755	0.0129039
SUMF2	4.3979	4.14456	0.00135183	0.0130125
NRAS	4.48552	4.2837	0.00136261	0.0130125
DCN	4.39125	3.89579	0.00139589	0.0130741
RPS29	4.43437	4.2309	0.00142231	0.0130741
PON2	4.1262	3.88973	0.00142506	0.0130741
DSC2	4.75836	4.57471	0.00152119	0.0132142
NAV3	4.16037	3.9756	0.00161766	0.0137336
VSNL1	4.52829	4.28582	0.00165567	0.0138807
SAP18	4.29169	4.05355	0.00180298	0.0147722
ARPC1A	4.56711	4.3798	0.00187262	0.015256
TPPP3	4.84452	4.62652	0.00189071	0.0153169
TUBB6	4.33158	4.11144	0.00266759	0.0199309
BPIFB2	4.71989	4.53495	0.00293621	0.0213839
SPRR1B	4.59961	4.41481	0.00307074	0.0221401
PC	4.5922	4.18302	0.00338686	0.0235935
POLDIP2	4.56879	4.21853	0.00364058	0.0248802
ABHD10	4.22781	4.04088	0.0045305	0.0286534
NCF4	4.69626	4.43996	0.00696421	0.0398185
C2orf54	4.30483	4.09181	0.00788241	0.0436326
HADH	4.72312	4.52848	0.0079277	0.0436326
CMAS	4.05366	3.79519	0.0079791	0.0437485
AIMP2	4.32193	4.14449	0.00836457	0.0453448
DHX15	4.29129	4.06357	0.00869895	0.0466316
