# Supplementary material for: Airway response to respiratory syncytial virus has incidental antibacterial effects
Source: Nat Commun. 2019 May 17;10:2218. doi: 10.1038/s41467-019-10222-z (PMC6525170; doi:10.1038/s41467-019-10222-z)
Supplement: Supplementary file 7 — Source Data [file 41467_2019_10222_MOESM7_ESM.xlsx]

## Sheet: Figure 1a
Figure 1a
sample	Group	Operational taxonomic unit	proportion
137115	non-RSV	k__Bacteria.p__Actinobacteria.c__Actinobacteria.o__Actinomycetales.f__Corynebacteriaceae.g__Corynebacterium	0.000555157
137389	non-RSV	k__Bacteria.p__Actinobacteria.c__Actinobacteria.o__Actinomycetales.f__Corynebacteriaceae.g__Corynebacterium	0.0104003
137529	non-RSV	k__Bacteria.p__Actinobacteria.c__Actinobacteria.o__Actinomycetales.f__Corynebacteriaceae.g__Corynebacterium	0.183688
137608	non-RSV	k__Bacteria.p__Actinobacteria.c__Actinobacteria.o__Actinomycetales.f__Corynebacteriaceae.g__Corynebacterium	0.0728243
137749	non-RSV	k__Bacteria.p__Actinobacteria.c__Actinobacteria.o__Actinomycetales.f__Corynebacteriaceae.g__Corynebacterium	0
137843	non-RSV	k__Bacteria.p__Actinobacteria.c__Actinobacteria.o__Actinomycetales.f__Corynebacteriaceae.g__Corynebacterium	0.0010122
137882	non-RSV	k__Bacteria.p__Actinobacteria.c__Actinobacteria.o__Actinomycetales.f__Corynebacteriaceae.g__Corynebacterium	0
138042	non-RSV	k__Bacteria.p__Actinobacteria.c__Actinobacteria.o__Actinomycetales.f__Corynebacteriaceae.g__Corynebacterium	0
138375	non-RSV	k__Bacteria.p__Actinobacteria.c__Actinobacteria.o__Actinomycetales.f__Corynebacteriaceae.g__Corynebacterium	0.00563768
138423	non-RSV	k__Bacteria.p__Actinobacteria.c__Actinobacteria.o__Actinomycetales.f__Corynebacteriaceae.g__Corynebacterium	0
138618	non-RSV	k__Bacteria.p__Actinobacteria.c__Actinobacteria.o__Actinomycetales.f__Corynebacteriaceae.g__Corynebacterium	0.00990398
140331	non-RSV	k__Bacteria.p__Actinobacteria.c__Actinobacteria.o__Actinomycetales.f__Corynebacteriaceae.g__Corynebacterium	0.000940275
140448	non-RSV	k__Bacteria.p__Actinobacteria.c__Actinobacteria.o__Actinomycetales.f__Corynebacteriaceae.g__Corynebacterium	0.019517
141254	non-RSV	k__Bacteria.p__Actinobacteria.c__Actinobacteria.o__Actinomycetales.f__Corynebacteriaceae.g__Corynebacterium	0.0116788
141288	non-RSV	k__Bacteria.p__Actinobacteria.c__Actinobacteria.o__Actinomycetales.f__Corynebacteriaceae.g__Corynebacterium	0
142296	non-RSV	k__Bacteria.p__Actinobacteria.c__Actinobacteria.o__Actinomycetales.f__Corynebacteriaceae.g__Corynebacterium	0.014348
142430	non-RSV	k__Bacteria.p__Actinobacteria.c__Actinobacteria.o__Actinomycetales.f__Corynebacteriaceae.g__Corynebacterium	0.0349979
142901	non-RSV	k__Bacteria.p__Actinobacteria.c__Actinobacteria.o__Actinomycetales.f__Corynebacteriaceae.g__Corynebacterium	0.00169791
142904	non-RSV	k__Bacteria.p__Actinobacteria.c__Actinobacteria.o__Actinomycetales.f__Corynebacteriaceae.g__Corynebacterium	0
142907	non-RSV	k__Bacteria.p__Actinobacteria.c__Actinobacteria.o__Actinomycetales.f__Corynebacteriaceae.g__Corynebacterium	0.365534
142962	non-RSV	k__Bacteria.p__Actinobacteria.c__Actinobacteria.o__Actinomycetales.f__Corynebacteriaceae.g__Corynebacterium	0
142966	non-RSV	k__Bacteria.p__Actinobacteria.c__Actinobacteria.o__Actinomycetales.f__Corynebacteriaceae.g__Corynebacterium	0.0250096
143029	non-RSV	k__Bacteria.p__Actinobacteria.c__Actinobacteria.o__Actinomycetales.f__Corynebacteriaceae.g__Corynebacterium	0
143051	non-RSV	k__Bacteria.p__Actinobacteria.c__Actinobacteria.o__Actinomycetales.f__Corynebacteriaceae.g__Corynebacterium	9.05126e-05
143311	non-RSV	k__Bacteria.p__Actinobacteria.c__Actinobacteria.o__Actinomycetales.f__Corynebacteriaceae.g__Corynebacterium	0.000495663
143578	non-RSV	k__Bacteria.p__Actinobacteria.c__Actinobacteria.o__Actinomycetales.f__Corynebacteriaceae.g__Corynebacterium	0
143617	non-RSV	k__Bacteria.p__Actinobacteria.c__Actinobacteria.o__Actinomycetales.f__Corynebacteriaceae.g__Corynebacterium	0.00500647
143873	non-RSV	k__Bacteria.p__Actinobacteria.c__Actinobacteria.o__Actinomycetales.f__Corynebacteriaceae.g__Corynebacterium	0.00373415
144094	non-RSV	k__Bacteria.p__Actinobacteria.c__Actinobacteria.o__Actinomycetales.f__Corynebacteriaceae.g__Corynebacterium	0
144137	non-RSV	k__Bacteria.p__Actinobacteria.c__Actinobacteria.o__Actinomycetales.f__Corynebacteriaceae.g__Corynebacterium	0.000319062
144280	non-RSV	k__Bacteria.p__Actinobacteria.c__Actinobacteria.o__Actinomycetales.f__Corynebacteriaceae.g__Corynebacterium	0.00884558
144422	non-RSV	k__Bacteria.p__Actinobacteria.c__Actinobacteria.o__Actinomycetales.f__Corynebacteriaceae.g__Corynebacterium	0.000744128
P0016-2	non-RSV	k__Bacteria.p__Actinobacteria.c__Actinobacteria.o__Actinomycetales.f__Corynebacteriaceae.g__Corynebacterium	0.00215888
P0112-2	non-RSV	k__Bacteria.p__Actinobacteria.c__Actinobacteria.o__Actinomycetales.f__Corynebacteriaceae.g__Corynebacterium	0
P0144-2	non-RSV	k__Bacteria.p__Actinobacteria.c__Actinobacteria.o__Actinomycetales.f__Corynebacteriaceae.g__Corynebacterium	0.0182699
P0209-2	non-RSV	k__Bacteria.p__Actinobacteria.c__Actinobacteria.o__Actinomycetales.f__Corynebacteriaceae.g__Corynebacterium	0
P0210-2	non-RSV	k__Bacteria.p__Actinobacteria.c__Actinobacteria.o__Actinomycetales.f__Corynebacteriaceae.g__Corynebacterium	0.0104258
P0210-3	non-RSV	k__Bacteria.p__Actinobacteria.c__Actinobacteria.o__Actinomycetales.f__Corynebacteriaceae.g__Corynebacterium	0.0127267
P0211-2	non-RSV	k__Bacteria.p__Actinobacteria.c__Actinobacteria.o__Actinomycetales.f__Corynebacteriaceae.g__Corynebacterium	0.000273451
P0217-2	non-RSV	k__Bacteria.p__Actinobacteria.c__Actinobacteria.o__Actinomycetales.f__Corynebacteriaceae.g__Corynebacterium	0.20665
P0248-2	non-RSV	k__Bacteria.p__Actinobacteria.c__Actinobacteria.o__Actinomycetales.f__Corynebacteriaceae.g__Corynebacterium	0.00259976
P0267-2	non-RSV	k__Bacteria.p__Actinobacteria.c__Actinobacteria.o__Actinomycetales.f__Corynebacteriaceae.g__Corynebacterium	0
P0274-2	non-RSV	k__Bacteria.p__Actinobacteria.c__Actinobacteria.o__Actinomycetales.f__Corynebacteriaceae.g__Corynebacterium	0.0562853
P0293-2	non-RSV	k__Bacteria.p__Actinobacteria.c__Actinobacteria.o__Actinomycetales.f__Corynebacteriaceae.g__Corynebacterium	0
137115	non-RSV	k__Bacteria.p__Actinobacteria.c__Actinobacteria.o__Actinomycetales.f__Micrococcaceae.g__Rothia	0.00343926
137389	non-RSV	k__Bacteria.p__Actinobacteria.c__Actinobacteria.o__Actinomycetales.f__Micrococcaceae.g__Rothia	0.00297151
137529	non-RSV	k__Bacteria.p__Actinobacteria.c__Actinobacteria.o__Actinomycetales.f__Micrococcaceae.g__Rothia	0
137608	non-RSV	k__Bacteria.p__Actinobacteria.c__Actinobacteria.o__Actinomycetales.f__Micrococcaceae.g__Rothia	0.0613444
137749	non-RSV	k__Bacteria.p__Actinobacteria.c__Actinobacteria.o__Actinomycetales.f__Micrococcaceae.g__Rothia	0
137843	non-RSV	k__Bacteria.p__Actinobacteria.c__Actinobacteria.o__Actinomycetales.f__Micrococcaceae.g__Rothia	0.00656896
137882	non-RSV	k__Bacteria.p__Actinobacteria.c__Actinobacteria.o__Actinomycetales.f__Micrococcaceae.g__Rothia	0
138042	non-RSV	k__Bacteria.p__Actinobacteria.c__Actinobacteria.o__Actinomycetales.f__Micrococcaceae.g__Rothia	0
138375	non-RSV	k__Bacteria.p__Actinobacteria.c__Actinobacteria.o__Actinomycetales.f__Micrococcaceae.g__Rothia	0.00053958
138423	non-RSV	k__Bacteria.p__Actinobacteria.c__Actinobacteria.o__Actinomycetales.f__Micrococcaceae.g__Rothia	0.187114
138618	non-RSV	k__Bacteria.p__Actinobacteria.c__Actinobacteria.o__Actinomycetales.f__Micrococcaceae.g__Rothia	0.0138807
140331	non-RSV	k__Bacteria.p__Actinobacteria.c__Actinobacteria.o__Actinomycetales.f__Micrococcaceae.g__Rothia	0.00505659
140448	non-RSV	k__Bacteria.p__Actinobacteria.c__Actinobacteria.o__Actinomycetales.f__Micrococcaceae.g__Rothia	0.00928486
141254	non-RSV	k__Bacteria.p__Actinobacteria.c__Actinobacteria.o__Actinomycetales.f__Micrococcaceae.g__Rothia	0.00426619
141288	non-RSV	k__Bacteria.p__Actinobacteria.c__Actinobacteria.o__Actinomycetales.f__Micrococcaceae.g__Rothia	0
142296	non-RSV	k__Bacteria.p__Actinobacteria.c__Actinobacteria.o__Actinomycetales.f__Micrococcaceae.g__Rothia	0.00165234
142430	non-RSV	k__Bacteria.p__Actinobacteria.c__Actinobacteria.o__Actinomycetales.f__Micrococcaceae.g__Rothia	0.00548271
142901	non-RSV	k__Bacteria.p__Actinobacteria.c__Actinobacteria.o__Actinomycetales.f__Micrococcaceae.g__Rothia	0.00901581
142904	non-RSV	k__Bacteria.p__Actinobacteria.c__Actinobacteria.o__Actinomycetales.f__Micrococcaceae.g__Rothia	0.00180337
142907	non-RSV	k__Bacteria.p__Actinobacteria.c__Actinobacteria.o__Actinomycetales.f__Micrococcaceae.g__Rothia	0.00267035
142962	non-RSV	k__Bacteria.p__Actinobacteria.c__Actinobacteria.o__Actinomycetales.f__Micrococcaceae.g__Rothia	0
142966	non-RSV	k__Bacteria.p__Actinobacteria.c__Actinobacteria.o__Actinomycetales.f__Micrococcaceae.g__Rothia	0.00382391
143029	non-RSV	k__Bacteria.p__Actinobacteria.c__Actinobacteria.o__Actinomycetales.f__Micrococcaceae.g__Rothia	0.0248071
143051	non-RSV	k__Bacteria.p__Actinobacteria.c__Actinobacteria.o__Actinomycetales.f__Micrococcaceae.g__Rothia	0.000543076
143311	non-RSV	k__Bacteria.p__Actinobacteria.c__Actinobacteria.o__Actinomycetales.f__Micrococcaceae.g__Rothia	0.112303
143578	non-RSV	k__Bacteria.p__Actinobacteria.c__Actinobacteria.o__Actinomycetales.f__Micrococcaceae.g__Rothia	0
143617	non-RSV	k__Bacteria.p__Actinobacteria.c__Actinobacteria.o__Actinomycetales.f__Micrococcaceae.g__Rothia	0.0017651
143873	non-RSV	k__Bacteria.p__Actinobacteria.c__Actinobacteria.o__Actinomycetales.f__Micrococcaceae.g__Rothia	0.00147559
144094	non-RSV	k__Bacteria.p__Actinobacteria.c__Actinobacteria.o__Actinomycetales.f__Micrococcaceae.g__Rothia	0
144137	non-RSV	k__Bacteria.p__Actinobacteria.c__Actinobacteria.o__Actinomycetales.f__Micrococcaceae.g__Rothia	0.00252258
144280	non-RSV	k__Bacteria.p__Actinobacteria.c__Actinobacteria.o__Actinomycetales.f__Micrococcaceae.g__Rothia	0
144422	non-RSV	k__Bacteria.p__Actinobacteria.c__Actinobacteria.o__Actinomycetales.f__Micrococcaceae.g__Rothia	0.00850313
P0016-2	non-RSV	k__Bacteria.p__Actinobacteria.c__Actinobacteria.o__Actinomycetales.f__Micrococcaceae.g__Rothia	0.00728164
P0112-2	non-RSV	k__Bacteria.p__Actinobacteria.c__Actinobacteria.o__Actinomycetales.f__Micrococcaceae.g__Rothia	0.0162197
P0144-2	non-RSV	k__Bacteria.p__Actinobacteria.c__Actinobacteria.o__Actinomycetales.f__Micrococcaceae.g__Rothia	0.00302663
P0209-2	non-RSV	k__Bacteria.p__Actinobacteria.c__Actinobacteria.o__Actinomycetales.f__Micrococcaceae.g__Rothia	0.00259142
P0210-2	non-RSV	k__Bacteria.p__Actinobacteria.c__Actinobacteria.o__Actinomycetales.f__Micrococcaceae.g__Rothia	0.00173308
P0210-3	non-RSV	k__Bacteria.p__Actinobacteria.c__Actinobacteria.o__Actinomycetales.f__Micrococcaceae.g__Rothia	0.012661
P0211-2	non-RSV	k__Bacteria.p__Actinobacteria.c__Actinobacteria.o__Actinomycetales.f__Micrococcaceae.g__Rothia	0.0124123
P0217-2	non-RSV	k__Bacteria.p__Actinobacteria.c__Actinobacteria.o__Actinomycetales.f__Micrococcaceae.g__Rothia	0.00306905
P0248-2	non-RSV	k__Bacteria.p__Actinobacteria.c__Actinobacteria.o__Actinomycetales.f__Micrococcaceae.g__Rothia	0.00548942
P0267-2	non-RSV	k__Bacteria.p__Actinobacteria.c__Actinobacteria.o__Actinomycetales.f__Micrococcaceae.g__Rothia	0
P0274-2	non-RSV	k__Bacteria.p__Actinobacteria.c__Actinobacteria.o__Actinomycetales.f__Micrococcaceae.g__Rothia	0
P0293-2	non-RSV	k__Bacteria.p__Actinobacteria.c__Actinobacteria.o__Actinomycetales.f__Micrococcaceae.g__Rothia	0.0431196
137115	non-RSV	k__Bacteria.p__Bacteroidetes.c__Bacteroidia.o__Bacteroidales.f__.Paraprevotellaceae..g__.Prevotella.	0.0228427
137389	non-RSV	k__Bacteria.p__Bacteroidetes.c__Bacteroidia.o__Bacteroidales.f__.Paraprevotellaceae..g__.Prevotella.	0.007061
137529	non-RSV	k__Bacteria.p__Bacteroidetes.c__Bacteroidia.o__Bacteroidales.f__.Paraprevotellaceae..g__.Prevotella.	0
137608	non-RSV	k__Bacteria.p__Bacteroidetes.c__Bacteroidia.o__Bacteroidales.f__.Paraprevotellaceae..g__.Prevotella.	0.00542435
137749	non-RSV	k__Bacteria.p__Bacteroidetes.c__Bacteroidia.o__Bacteroidales.f__.Paraprevotellaceae..g__.Prevotella.	0
137843	non-RSV	k__Bacteria.p__Bacteroidetes.c__Bacteroidia.o__Bacteroidales.f__.Paraprevotellaceae..g__.Prevotella.	0.01289
137882	non-RSV	k__Bacteria.p__Bacteroidetes.c__Bacteroidia.o__Bacteroidales.f__.Paraprevotellaceae..g__.Prevotella.	0
138042	non-RSV	k__Bacteria.p__Bacteroidetes.c__Bacteroidia.o__Bacteroidales.f__.Paraprevotellaceae..g__.Prevotella.	0
138375	non-RSV	k__Bacteria.p__Bacteroidetes.c__Bacteroidia.o__Bacteroidales.f__.Paraprevotellaceae..g__.Prevotella.	0.0112847
138423	non-RSV	k__Bacteria.p__Bacteroidetes.c__Bacteroidia.o__Bacteroidales.f__.Paraprevotellaceae..g__.Prevotella.	0
138618	non-RSV	k__Bacteria.p__Bacteroidetes.c__Bacteroidia.o__Bacteroidales.f__.Paraprevotellaceae..g__.Prevotella.	0.00183733
140331	non-RSV	k__Bacteria.p__Bacteroidetes.c__Bacteroidia.o__Bacteroidales.f__.Paraprevotellaceae..g__.Prevotella.	0.121832
140448	non-RSV	k__Bacteria.p__Bacteroidetes.c__Bacteroidia.o__Bacteroidales.f__.Paraprevotellaceae..g__.Prevotella.	0.000369166
141254	non-RSV	k__Bacteria.p__Bacteroidetes.c__Bacteroidia.o__Bacteroidales.f__.Paraprevotellaceae..g__.Prevotella.	0.00159172
141288	non-RSV	k__Bacteria.p__Bacteroidetes.c__Bacteroidia.o__Bacteroidales.f__.Paraprevotellaceae..g__.Prevotella.	0
142296	non-RSV	k__Bacteria.p__Bacteroidetes.c__Bacteroidia.o__Bacteroidales.f__.Paraprevotellaceae..g__.Prevotella.	0
142430	non-RSV	k__Bacteria.p__Bacteroidetes.c__Bacteroidia.o__Bacteroidales.f__.Paraprevotellaceae..g__.Prevotella.	0
142901	non-RSV	k__Bacteria.p__Bacteroidetes.c__Bacteroidia.o__Bacteroidales.f__.Paraprevotellaceae..g__.Prevotella.	0.0462606
142904	non-RSV	k__Bacteria.p__Bacteroidetes.c__Bacteroidia.o__Bacteroidales.f__.Paraprevotellaceae..g__.Prevotella.	0.00114006
142907	non-RSV	k__Bacteria.p__Bacteroidetes.c__Bacteroidia.o__Bacteroidales.f__.Paraprevotellaceae..g__.Prevotella.	0
142962	non-RSV	k__Bacteria.p__Bacteroidetes.c__Bacteroidia.o__Bacteroidales.f__.Paraprevotellaceae..g__.Prevotella.	0
142966	non-RSV	k__Bacteria.p__Bacteroidetes.c__Bacteroidia.o__Bacteroidales.f__.Paraprevotellaceae..g__.Prevotella.	0.00517178
143029	non-RSV	k__Bacteria.p__Bacteroidetes.c__Bacteroidia.o__Bacteroidales.f__.Paraprevotellaceae..g__.Prevotella.	0.000171215
143051	non-RSV	k__Bacteria.p__Bacteroidetes.c__Bacteroidia.o__Bacteroidales.f__.Paraprevotellaceae..g__.Prevotella.	0.0212129
143311	non-RSV	k__Bacteria.p__Bacteroidetes.c__Bacteroidia.o__Bacteroidales.f__.Paraprevotellaceae..g__.Prevotella.	0
143578	non-RSV	k__Bacteria.p__Bacteroidetes.c__Bacteroidia.o__Bacteroidales.f__.Paraprevotellaceae..g__.Prevotella.	0
143617	non-RSV	k__Bacteria.p__Bacteroidetes.c__Bacteroidia.o__Bacteroidales.f__.Paraprevotellaceae..g__.Prevotella.	0.0695022
143873	non-RSV	k__Bacteria.p__Bacteroidetes.c__Bacteroidia.o__Bacteroidales.f__.Paraprevotellaceae..g__.Prevotella.	0.00240913
144094	non-RSV	k__Bacteria.p__Bacteroidetes.c__Bacteroidia.o__Bacteroidales.f__.Paraprevotellaceae..g__.Prevotella.	0
144137	non-RSV	k__Bacteria.p__Bacteroidetes.c__Bacteroidia.o__Bacteroidales.f__.Paraprevotellaceae..g__.Prevotella.	0.000668036
144280	non-RSV	k__Bacteria.p__Bacteroidetes.c__Bacteroidia.o__Bacteroidales.f__.Paraprevotellaceae..g__.Prevotella.	0.000928061
144422	non-RSV	k__Bacteria.p__Bacteroidetes.c__Bacteroidia.o__Bacteroidales.f__.Paraprevotellaceae..g__.Prevotella.	0
P0016-2	non-RSV	k__Bacteria.p__Bacteroidetes.c__Bacteroidia.o__Bacteroidales.f__.Paraprevotellaceae..g__.Prevotella.	0.0361704
P0112-2	non-RSV	k__Bacteria.p__Bacteroidetes.c__Bacteroidia.o__Bacteroidales.f__.Paraprevotellaceae..g__.Prevotella.	0.0101373
P0144-2	non-RSV	k__Bacteria.p__Bacteroidetes.c__Bacteroidia.o__Bacteroidales.f__.Paraprevotellaceae..g__.Prevotella.	0.00302663
P0209-2	non-RSV	k__Bacteria.p__Bacteroidetes.c__Bacteroidia.o__Bacteroidales.f__.Paraprevotellaceae..g__.Prevotella.	0.0372085
P0210-2	non-RSV	k__Bacteria.p__Bacteroidetes.c__Bacteroidia.o__Bacteroidales.f__.Paraprevotellaceae..g__.Prevotella.	0.0576692
P0210-3	non-RSV	k__Bacteria.p__Bacteroidetes.c__Bacteroidia.o__Bacteroidales.f__.Paraprevotellaceae..g__.Prevotella.	0
P0211-2	non-RSV	k__Bacteria.p__Bacteroidetes.c__Bacteroidia.o__Bacteroidales.f__.Paraprevotellaceae..g__.Prevotella.	0.047426
P0217-2	non-RSV	k__Bacteria.p__Bacteroidetes.c__Bacteroidia.o__Bacteroidales.f__.Paraprevotellaceae..g__.Prevotella.	0
P0248-2	non-RSV	k__Bacteria.p__Bacteroidetes.c__Bacteroidia.o__Bacteroidales.f__.Paraprevotellaceae..g__.Prevotella.	0.00699503
P0267-2	non-RSV	k__Bacteria.p__Bacteroidetes.c__Bacteroidia.o__Bacteroidales.f__.Paraprevotellaceae..g__.Prevotella.	0.0458333
P0274-2	non-RSV	k__Bacteria.p__Bacteroidetes.c__Bacteroidia.o__Bacteroidales.f__.Paraprevotellaceae..g__.Prevotella.	0.000498457
P0293-2	non-RSV	k__Bacteria.p__Bacteroidetes.c__Bacteroidia.o__Bacteroidales.f__.Paraprevotellaceae..g__.Prevotella.	0.0938667
137115	non-RSV	k__Bacteria.p__Bacteroidetes.c__Bacteroidia.o__Bacteroidales.f__Porphyromonadaceae.g__Porphyromonas	0.00779928
137389	non-RSV	k__Bacteria.p__Bacteroidetes.c__Bacteroidia.o__Bacteroidales.f__Porphyromonadaceae.g__Porphyromonas	0.0199032
137529	non-RSV	k__Bacteria.p__Bacteroidetes.c__Bacteroidia.o__Bacteroidales.f__Porphyromonadaceae.g__Porphyromonas	0
137608	non-RSV	k__Bacteria.p__Bacteroidetes.c__Bacteroidia.o__Bacteroidales.f__Porphyromonadaceae.g__Porphyromonas	0.031928
137749	non-RSV	k__Bacteria.p__Bacteroidetes.c__Bacteroidia.o__Bacteroidales.f__Porphyromonadaceae.g__Porphyromonas	0
137843	non-RSV	k__Bacteria.p__Bacteroidetes.c__Bacteroidia.o__Bacteroidales.f__Porphyromonadaceae.g__Porphyromonas	0.0444438
137882	non-RSV	k__Bacteria.p__Bacteroidetes.c__Bacteroidia.o__Bacteroidales.f__Porphyromonadaceae.g__Porphyromonas	0
138042	non-RSV	k__Bacteria.p__Bacteroidetes.c__Bacteroidia.o__Bacteroidales.f__Porphyromonadaceae.g__Porphyromonas	0.079747
138375	non-RSV	k__Bacteria.p__Bacteroidetes.c__Bacteroidia.o__Bacteroidales.f__Porphyromonadaceae.g__Porphyromonas	0.000232578
138423	non-RSV	k__Bacteria.p__Bacteroidetes.c__Bacteroidia.o__Bacteroidales.f__Porphyromonadaceae.g__Porphyromonas	0.0107597
138618	non-RSV	k__Bacteria.p__Bacteroidetes.c__Bacteroidia.o__Bacteroidales.f__Porphyromonadaceae.g__Porphyromonas	0.00163598
140331	non-RSV	k__Bacteria.p__Bacteroidetes.c__Bacteroidia.o__Bacteroidales.f__Porphyromonadaceae.g__Porphyromonas	0.0353892
140448	non-RSV	k__Bacteria.p__Bacteroidetes.c__Bacteroidia.o__Bacteroidales.f__Porphyromonadaceae.g__Porphyromonas	0.0626188
141254	non-RSV	k__Bacteria.p__Bacteroidetes.c__Bacteroidia.o__Bacteroidales.f__Porphyromonadaceae.g__Porphyromonas	0.0526472
141288	non-RSV	k__Bacteria.p__Bacteroidetes.c__Bacteroidia.o__Bacteroidales.f__Porphyromonadaceae.g__Porphyromonas	0
142296	non-RSV	k__Bacteria.p__Bacteroidetes.c__Bacteroidia.o__Bacteroidales.f__Porphyromonadaceae.g__Porphyromonas	0.000546818
142430	non-RSV	k__Bacteria.p__Bacteroidetes.c__Bacteroidia.o__Bacteroidales.f__Porphyromonadaceae.g__Porphyromonas	0
142901	non-RSV	k__Bacteria.p__Bacteroidetes.c__Bacteroidia.o__Bacteroidales.f__Porphyromonadaceae.g__Porphyromonas	0.0573318
142904	non-RSV	k__Bacteria.p__Bacteroidetes.c__Bacteroidia.o__Bacteroidales.f__Porphyromonadaceae.g__Porphyromonas	0
142907	non-RSV	k__Bacteria.p__Bacteroidetes.c__Bacteroidia.o__Bacteroidales.f__Porphyromonadaceae.g__Porphyromonas	0.00039821
142962	non-RSV	k__Bacteria.p__Bacteroidetes.c__Bacteroidia.o__Bacteroidales.f__Porphyromonadaceae.g__Porphyromonas	0
142966	non-RSV	k__Bacteria.p__Bacteroidetes.c__Bacteroidia.o__Bacteroidales.f__Porphyromonadaceae.g__Porphyromonas	0.00181266
143029	non-RSV	k__Bacteria.p__Bacteroidetes.c__Bacteroidia.o__Bacteroidales.f__Porphyromonadaceae.g__Porphyromonas	0.00145533
143051	non-RSV	k__Bacteria.p__Bacteroidetes.c__Bacteroidia.o__Bacteroidales.f__Porphyromonadaceae.g__Porphyromonas	0.00344771
143311	non-RSV	k__Bacteria.p__Bacteroidetes.c__Bacteroidia.o__Bacteroidales.f__Porphyromonadaceae.g__Porphyromonas	0.0676226
143578	non-RSV	k__Bacteria.p__Bacteroidetes.c__Bacteroidia.o__Bacteroidales.f__Porphyromonadaceae.g__Porphyromonas	0
143617	non-RSV	k__Bacteria.p__Bacteroidetes.c__Bacteroidia.o__Bacteroidales.f__Porphyromonadaceae.g__Porphyromonas	0.00481392
143873	non-RSV	k__Bacteria.p__Bacteroidetes.c__Bacteroidia.o__Bacteroidales.f__Porphyromonadaceae.g__Porphyromonas	0.000632397
144094	non-RSV	k__Bacteria.p__Bacteroidetes.c__Bacteroidia.o__Bacteroidales.f__Porphyromonadaceae.g__Porphyromonas	0
144137	non-RSV	k__Bacteria.p__Bacteroidetes.c__Bacteroidia.o__Bacteroidales.f__Porphyromonadaceae.g__Porphyromonas	0.00301115
144280	non-RSV	k__Bacteria.p__Bacteroidetes.c__Bacteroidia.o__Bacteroidales.f__Porphyromonadaceae.g__Porphyromonas	0.000319021
144422	non-RSV	k__Bacteria.p__Bacteroidetes.c__Bacteroidia.o__Bacteroidales.f__Porphyromonadaceae.g__Porphyromonas	0.121234
P0016-2	non-RSV	k__Bacteria.p__Bacteroidetes.c__Bacteroidia.o__Bacteroidales.f__Porphyromonadaceae.g__Porphyromonas	0.00693403
P0112-2	non-RSV	k__Bacteria.p__Bacteroidetes.c__Bacteroidia.o__Bacteroidales.f__Porphyromonadaceae.g__Porphyromonas	0
P0144-2	non-RSV	k__Bacteria.p__Bacteroidetes.c__Bacteroidia.o__Bacteroidales.f__Porphyromonadaceae.g__Porphyromonas	0.00181598
P0209-2	non-RSV	k__Bacteria.p__Bacteroidetes.c__Bacteroidia.o__Bacteroidales.f__Porphyromonadaceae.g__Porphyromonas	0.00637777
P0210-2	non-RSV	k__Bacteria.p__Bacteroidetes.c__Bacteroidia.o__Bacteroidales.f__Porphyromonadaceae.g__Porphyromonas	0.00135098
P0210-3	non-RSV	k__Bacteria.p__Bacteroidetes.c__Bacteroidia.o__Bacteroidales.f__Porphyromonadaceae.g__Porphyromonas	0.111014
P0211-2	non-RSV	k__Bacteria.p__Bacteroidetes.c__Bacteroidia.o__Bacteroidales.f__Porphyromonadaceae.g__Porphyromonas	0.0266793
P0217-2	non-RSV	k__Bacteria.p__Bacteroidetes.c__Bacteroidia.o__Bacteroidales.f__Porphyromonadaceae.g__Porphyromonas	0.0576544
P0248-2	non-RSV	k__Bacteria.p__Bacteroidetes.c__Bacteroidia.o__Bacteroidales.f__Porphyromonadaceae.g__Porphyromonas	0.0144389
P0267-2	non-RSV	k__Bacteria.p__Bacteroidetes.c__Bacteroidia.o__Bacteroidales.f__Porphyromonadaceae.g__Porphyromonas	0
P0274-2	non-RSV	k__Bacteria.p__Bacteroidetes.c__Bacteroidia.o__Bacteroidales.f__Porphyromonadaceae.g__Porphyromonas	0.000633176
P0293-2	non-RSV	k__Bacteria.p__Bacteroidetes.c__Bacteroidia.o__Bacteroidales.f__Porphyromonadaceae.g__Porphyromonas	0.12033
137115	non-RSV	k__Bacteria.p__Bacteroidetes.c__Bacteroidia.o__Bacteroidales.f__Prevotellaceae.g__Prevotella	0.154307
137389	non-RSV	k__Bacteria.p__Bacteroidetes.c__Bacteroidia.o__Bacteroidales.f__Prevotellaceae.g__Prevotella	0.00770826
137529	non-RSV	k__Bacteria.p__Bacteroidetes.c__Bacteroidia.o__Bacteroidales.f__Prevotellaceae.g__Prevotella	0
137608	non-RSV	k__Bacteria.p__Bacteroidetes.c__Bacteroidia.o__Bacteroidales.f__Prevotellaceae.g__Prevotella	0
137749	non-RSV	k__Bacteria.p__Bacteroidetes.c__Bacteroidia.o__Bacteroidales.f__Prevotellaceae.g__Prevotella	0
137843	non-RSV	k__Bacteria.p__Bacteroidetes.c__Bacteroidia.o__Bacteroidales.f__Prevotellaceae.g__Prevotella	0.0458484
137882	non-RSV	k__Bacteria.p__Bacteroidetes.c__Bacteroidia.o__Bacteroidales.f__Prevotellaceae.g__Prevotella	0
138042	non-RSV	k__Bacteria.p__Bacteroidetes.c__Bacteroidia.o__Bacteroidales.f__Prevotellaceae.g__Prevotella	0.000288716
138375	non-RSV	k__Bacteria.p__Bacteroidetes.c__Bacteroidia.o__Bacteroidales.f__Prevotellaceae.g__Prevotella	0.00892168
138423	non-RSV	k__Bacteria.p__Bacteroidetes.c__Bacteroidia.o__Bacteroidales.f__Prevotellaceae.g__Prevotella	0.350071
138618	non-RSV	k__Bacteria.p__Bacteroidetes.c__Bacteroidia.o__Bacteroidales.f__Prevotellaceae.g__Prevotella	0.00310836
140331	non-RSV	k__Bacteria.p__Bacteroidetes.c__Bacteroidia.o__Bacteroidales.f__Prevotellaceae.g__Prevotella	0.0580602
140448	non-RSV	k__Bacteria.p__Bacteroidetes.c__Bacteroidia.o__Bacteroidales.f__Prevotellaceae.g__Prevotella	0.00371952
141254	non-RSV	k__Bacteria.p__Bacteroidetes.c__Bacteroidia.o__Bacteroidales.f__Prevotellaceae.g__Prevotella	0.00461785
141288	non-RSV	k__Bacteria.p__Bacteroidetes.c__Bacteroidia.o__Bacteroidales.f__Prevotellaceae.g__Prevotella	0
142296	non-RSV	k__Bacteria.p__Bacteroidetes.c__Bacteroidia.o__Bacteroidales.f__Prevotellaceae.g__Prevotella	0
142430	non-RSV	k__Bacteria.p__Bacteroidetes.c__Bacteroidia.o__Bacteroidales.f__Prevotellaceae.g__Prevotella	0
142901	non-RSV	k__Bacteria.p__Bacteroidetes.c__Bacteroidia.o__Bacteroidales.f__Prevotellaceae.g__Prevotella	0.00695051
142904	non-RSV	k__Bacteria.p__Bacteroidetes.c__Bacteroidia.o__Bacteroidales.f__Prevotellaceae.g__Prevotella	0.190743
142907	non-RSV	k__Bacteria.p__Bacteroidetes.c__Bacteroidia.o__Bacteroidales.f__Prevotellaceae.g__Prevotella	0.00208475
142962	non-RSV	k__Bacteria.p__Bacteroidetes.c__Bacteroidia.o__Bacteroidales.f__Prevotellaceae.g__Prevotella	0
142966	non-RSV	k__Bacteria.p__Bacteroidetes.c__Bacteroidia.o__Bacteroidales.f__Prevotellaceae.g__Prevotella	0.00289011
143029	non-RSV	k__Bacteria.p__Bacteroidetes.c__Bacteroidia.o__Bacteroidales.f__Prevotellaceae.g__Prevotella	0.0467702
143051	non-RSV	k__Bacteria.p__Bacteroidetes.c__Bacteroidia.o__Bacteroidales.f__Prevotellaceae.g__Prevotella	0.0527853
143311	non-RSV	k__Bacteria.p__Bacteroidetes.c__Bacteroidia.o__Bacteroidales.f__Prevotellaceae.g__Prevotella	0
143578	non-RSV	k__Bacteria.p__Bacteroidetes.c__Bacteroidia.o__Bacteroidales.f__Prevotellaceae.g__Prevotella	0
143617	non-RSV	k__Bacteria.p__Bacteroidetes.c__Bacteroidia.o__Bacteroidales.f__Prevotellaceae.g__Prevotella	0.00855807
143873	non-RSV	k__Bacteria.p__Bacteroidetes.c__Bacteroidia.o__Bacteroidales.f__Prevotellaceae.g__Prevotella	0.298792
144094	non-RSV	k__Bacteria.p__Bacteroidetes.c__Bacteroidia.o__Bacteroidales.f__Prevotellaceae.g__Prevotella	0
144137	non-RSV	k__Bacteria.p__Bacteroidetes.c__Bacteroidia.o__Bacteroidales.f__Prevotellaceae.g__Prevotella	0.0703133
144280	non-RSV	k__Bacteria.p__Bacteroidetes.c__Bacteroidia.o__Bacteroidales.f__Prevotellaceae.g__Prevotella	0.000855556
144422	non-RSV	k__Bacteria.p__Bacteroidetes.c__Bacteroidia.o__Bacteroidales.f__Prevotellaceae.g__Prevotella	0
P0016-2	non-RSV	k__Bacteria.p__Bacteroidetes.c__Bacteroidia.o__Bacteroidales.f__Prevotellaceae.g__Prevotella	0.265789
P0112-2	non-RSV	k__Bacteria.p__Bacteroidetes.c__Bacteroidia.o__Bacteroidales.f__Prevotellaceae.g__Prevotella	0.0531748
P0144-2	non-RSV	k__Bacteria.p__Bacteroidetes.c__Bacteroidia.o__Bacteroidales.f__Prevotellaceae.g__Prevotella	0.00379705
P0209-2	non-RSV	k__Bacteria.p__Bacteroidetes.c__Bacteroidia.o__Bacteroidales.f__Prevotellaceae.g__Prevotella	0.0508854
P0210-2	non-RSV	k__Bacteria.p__Bacteroidetes.c__Bacteroidia.o__Bacteroidales.f__Prevotellaceae.g__Prevotella	0.233584
P0210-3	non-RSV	k__Bacteria.p__Bacteroidetes.c__Bacteroidia.o__Bacteroidales.f__Prevotellaceae.g__Prevotella	0
P0211-2	non-RSV	k__Bacteria.p__Bacteroidetes.c__Bacteroidia.o__Bacteroidales.f__Prevotellaceae.g__Prevotella	0.169112
P0217-2	non-RSV	k__Bacteria.p__Bacteroidetes.c__Bacteroidia.o__Bacteroidales.f__Prevotellaceae.g__Prevotella	0
P0248-2	non-RSV	k__Bacteria.p__Bacteroidetes.c__Bacteroidia.o__Bacteroidales.f__Prevotellaceae.g__Prevotella	0.0216304
P0267-2	non-RSV	k__Bacteria.p__Bacteroidetes.c__Bacteroidia.o__Bacteroidales.f__Prevotellaceae.g__Prevotella	0.0541667
P0274-2	non-RSV	k__Bacteria.p__Bacteroidetes.c__Bacteroidia.o__Bacteroidales.f__Prevotellaceae.g__Prevotella	0.00537526
P0293-2	non-RSV	k__Bacteria.p__Bacteroidetes.c__Bacteroidia.o__Bacteroidales.f__Prevotellaceae.g__Prevotella	0.114103
137115	non-RSV	k__Bacteria.p__Firmicutes.c__Bacilli.o__Bacillales.f__Staphylococcaceae.g__Staphylococcus	0
137389	non-RSV	k__Bacteria.p__Firmicutes.c__Bacilli.o__Bacillales.f__Staphylococcaceae.g__Staphylococcus	0.000573707
137529	non-RSV	k__Bacteria.p__Firmicutes.c__Bacilli.o__Bacillales.f__Staphylococcaceae.g__Staphylococcus	0.0659303
137608	non-RSV	k__Bacteria.p__Firmicutes.c__Bacilli.o__Bacillales.f__Staphylococcaceae.g__Staphylococcus	0.000289299
137749	non-RSV	k__Bacteria.p__Firmicutes.c__Bacilli.o__Bacillales.f__Staphylococcaceae.g__Staphylococcus	0
137843	non-RSV	k__Bacteria.p__Firmicutes.c__Bacilli.o__Bacillales.f__Staphylococcaceae.g__Staphylococcus	0
137882	non-RSV	k__Bacteria.p__Firmicutes.c__Bacilli.o__Bacillales.f__Staphylococcaceae.g__Staphylococcus	0
138042	non-RSV	k__Bacteria.p__Firmicutes.c__Bacilli.o__Bacillales.f__Staphylococcaceae.g__Staphylococcus	0.782264
138375	non-RSV	k__Bacteria.p__Firmicutes.c__Bacilli.o__Bacillales.f__Staphylococcaceae.g__Staphylococcus	0.00481901
138423	non-RSV	k__Bacteria.p__Firmicutes.c__Bacilli.o__Bacillales.f__Staphylococcaceae.g__Staphylococcus	0.00786936
138618	non-RSV	k__Bacteria.p__Firmicutes.c__Bacilli.o__Bacillales.f__Staphylococcaceae.g__Staphylococcus	0.000138429
140331	non-RSV	k__Bacteria.p__Firmicutes.c__Bacilli.o__Bacillales.f__Staphylococcaceae.g__Staphylococcus	0
140448	non-RSV	k__Bacteria.p__Firmicutes.c__Bacilli.o__Bacillales.f__Staphylococcaceae.g__Staphylococcus	0
141254	non-RSV	k__Bacteria.p__Firmicutes.c__Bacilli.o__Bacillales.f__Staphylococcaceae.g__Staphylococcus	0.00257267
141288	non-RSV	k__Bacteria.p__Firmicutes.c__Bacilli.o__Bacillales.f__Staphylococcaceae.g__Staphylococcus	0
142296	non-RSV	k__Bacteria.p__Firmicutes.c__Bacilli.o__Bacillales.f__Staphylococcaceae.g__Staphylococcus	0.0011293
142430	non-RSV	k__Bacteria.p__Firmicutes.c__Bacilli.o__Bacillales.f__Staphylococcaceae.g__Staphylococcus	0.0990542
142901	non-RSV	k__Bacteria.p__Firmicutes.c__Bacilli.o__Bacillales.f__Staphylococcaceae.g__Staphylococcus	0
142904	non-RSV	k__Bacteria.p__Firmicutes.c__Bacilli.o__Bacillales.f__Staphylococcaceae.g__Staphylococcus	0
142907	non-RSV	k__Bacteria.p__Firmicutes.c__Bacilli.o__Bacillales.f__Staphylococcaceae.g__Staphylococcus	0.00243611
142962	non-RSV	k__Bacteria.p__Firmicutes.c__Bacilli.o__Bacillales.f__Staphylococcaceae.g__Staphylococcus	0
142966	non-RSV	k__Bacteria.p__Firmicutes.c__Bacilli.o__Bacillales.f__Staphylococcaceae.g__Staphylococcus	0.00174505
143029	non-RSV	k__Bacteria.p__Firmicutes.c__Bacilli.o__Bacillales.f__Staphylococcaceae.g__Staphylococcus	0
143051	non-RSV	k__Bacteria.p__Firmicutes.c__Bacilli.o__Bacillales.f__Staphylococcaceae.g__Staphylococcus	0
143311	non-RSV	k__Bacteria.p__Firmicutes.c__Bacilli.o__Bacillales.f__Staphylococcaceae.g__Staphylococcus	0.218517
143578	non-RSV	k__Bacteria.p__Firmicutes.c__Bacilli.o__Bacillales.f__Staphylococcaceae.g__Staphylococcus	0.0246525
143617	non-RSV	k__Bacteria.p__Firmicutes.c__Bacilli.o__Bacillales.f__Staphylococcaceae.g__Staphylococcus	0.000117673
143873	non-RSV	k__Bacteria.p__Firmicutes.c__Bacilli.o__Bacillales.f__Staphylococcaceae.g__Staphylococcus	0
144094	non-RSV	k__Bacteria.p__Firmicutes.c__Bacilli.o__Bacillales.f__Staphylococcaceae.g__Staphylococcus	0.166667
144137	non-RSV	k__Bacteria.p__Firmicutes.c__Bacilli.o__Bacillales.f__Staphylococcaceae.g__Staphylococcus	0
144280	non-RSV	k__Bacteria.p__Firmicutes.c__Bacilli.o__Bacillales.f__Staphylococcaceae.g__Staphylococcus	0.000246516
144422	non-RSV	k__Bacteria.p__Firmicutes.c__Bacilli.o__Bacillales.f__Staphylococcaceae.g__Staphylococcus	0.000392967
P0016-2	non-RSV	k__Bacteria.p__Firmicutes.c__Bacilli.o__Bacillales.f__Staphylococcaceae.g__Staphylococcus	0
P0112-2	non-RSV	k__Bacteria.p__Firmicutes.c__Bacilli.o__Bacillales.f__Staphylococcaceae.g__Staphylococcus	0
P0144-2	non-RSV	k__Bacteria.p__Firmicutes.c__Bacilli.o__Bacillales.f__Staphylococcaceae.g__Staphylococcus	0.00187101
P0209-2	non-RSV	k__Bacteria.p__Firmicutes.c__Bacilli.o__Bacillales.f__Staphylococcaceae.g__Staphylococcus	0
P0210-2	non-RSV	k__Bacteria.p__Firmicutes.c__Bacilli.o__Bacillales.f__Staphylococcaceae.g__Staphylococcus	0
P0210-3	non-RSV	k__Bacteria.p__Firmicutes.c__Bacilli.o__Bacillales.f__Staphylococcaceae.g__Staphylococcus	0.00806098
P0211-2	non-RSV	k__Bacteria.p__Firmicutes.c__Bacilli.o__Bacillales.f__Staphylococcaceae.g__Staphylococcus	0
P0217-2	non-RSV	k__Bacteria.p__Firmicutes.c__Bacilli.o__Bacillales.f__Staphylococcaceae.g__Staphylococcus	0.122251
P0248-2	non-RSV	k__Bacteria.p__Firmicutes.c__Bacilli.o__Bacillales.f__Staphylococcaceae.g__Staphylococcus	0.00731299
P0267-2	non-RSV	k__Bacteria.p__Firmicutes.c__Bacilli.o__Bacillales.f__Staphylococcaceae.g__Staphylococcus	0
P0274-2	non-RSV	k__Bacteria.p__Firmicutes.c__Bacilli.o__Bacillales.f__Staphylococcaceae.g__Staphylococcus	0.0403346
P0293-2	non-RSV	k__Bacteria.p__Firmicutes.c__Bacilli.o__Bacillales.f__Staphylococcaceae.g__Staphylococcus	0
137115	non-RSV	k__Bacteria.p__Firmicutes.c__Bacilli.o__Lactobacillales.f__Carnobacteriaceae.g__Granulicatella	0.0257132
137389	non-RSV	k__Bacteria.p__Firmicutes.c__Bacilli.o__Lactobacillales.f__Carnobacteriaceae.g__Granulicatella	0.0296856
137529	non-RSV	k__Bacteria.p__Firmicutes.c__Bacilli.o__Lactobacillales.f__Carnobacteriaceae.g__Granulicatella	0
137608	non-RSV	k__Bacteria.p__Firmicutes.c__Bacilli.o__Lactobacillales.f__Carnobacteriaceae.g__Granulicatella	0.0202575
137749	non-RSV	k__Bacteria.p__Firmicutes.c__Bacilli.o__Lactobacillales.f__Carnobacteriaceae.g__Granulicatella	0
137843	non-RSV	k__Bacteria.p__Firmicutes.c__Bacilli.o__Lactobacillales.f__Carnobacteriaceae.g__Granulicatella	0.0399922
137882	non-RSV	k__Bacteria.p__Firmicutes.c__Bacilli.o__Lactobacillales.f__Carnobacteriaceae.g__Granulicatella	0
138042	non-RSV	k__Bacteria.p__Firmicutes.c__Bacilli.o__Lactobacillales.f__Carnobacteriaceae.g__Granulicatella	0
138375	non-RSV	k__Bacteria.p__Firmicutes.c__Bacilli.o__Lactobacillales.f__Carnobacteriaceae.g__Granulicatella	0.000111637
138423	non-RSV	k__Bacteria.p__Firmicutes.c__Bacilli.o__Lactobacillales.f__Carnobacteriaceae.g__Granulicatella	0.335271
138618	non-RSV	k__Bacteria.p__Firmicutes.c__Bacilli.o__Lactobacillales.f__Carnobacteriaceae.g__Granulicatella	0.00342298
140331	non-RSV	k__Bacteria.p__Firmicutes.c__Bacilli.o__Lactobacillales.f__Carnobacteriaceae.g__Granulicatella	0.0373394
140448	non-RSV	k__Bacteria.p__Firmicutes.c__Bacilli.o__Lactobacillales.f__Carnobacteriaceae.g__Granulicatella	0.0293939
141254	non-RSV	k__Bacteria.p__Firmicutes.c__Bacilli.o__Lactobacillales.f__Carnobacteriaceae.g__Granulicatella	0.00326673
141288	non-RSV	k__Bacteria.p__Firmicutes.c__Bacilli.o__Lactobacillales.f__Carnobacteriaceae.g__Granulicatella	0
142296	non-RSV	k__Bacteria.p__Firmicutes.c__Bacilli.o__Lactobacillales.f__Carnobacteriaceae.g__Granulicatella	0
142430	non-RSV	k__Bacteria.p__Firmicutes.c__Bacilli.o__Lactobacillales.f__Carnobacteriaceae.g__Granulicatella	0.00580253
142901	non-RSV	k__Bacteria.p__Firmicutes.c__Bacilli.o__Lactobacillales.f__Carnobacteriaceae.g__Granulicatella	0.0190841
142904	non-RSV	k__Bacteria.p__Firmicutes.c__Bacilli.o__Lactobacillales.f__Carnobacteriaceae.g__Granulicatella	0.00938996
142907	non-RSV	k__Bacteria.p__Firmicutes.c__Bacilli.o__Lactobacillales.f__Carnobacteriaceae.g__Granulicatella	0
142962	non-RSV	k__Bacteria.p__Firmicutes.c__Bacilli.o__Lactobacillales.f__Carnobacteriaceae.g__Granulicatella	0
142966	non-RSV	k__Bacteria.p__Firmicutes.c__Bacilli.o__Lactobacillales.f__Carnobacteriaceae.g__Granulicatella	0.00825203
143029	non-RSV	k__Bacteria.p__Firmicutes.c__Bacilli.o__Lactobacillales.f__Carnobacteriaceae.g__Granulicatella	0.0187005
143051	non-RSV	k__Bacteria.p__Firmicutes.c__Bacilli.o__Lactobacillales.f__Carnobacteriaceae.g__Granulicatella	0.0217395
143311	non-RSV	k__Bacteria.p__Firmicutes.c__Bacilli.o__Lactobacillales.f__Carnobacteriaceae.g__Granulicatella	0
143578	non-RSV	k__Bacteria.p__Firmicutes.c__Bacilli.o__Lactobacillales.f__Carnobacteriaceae.g__Granulicatella	0
143617	non-RSV	k__Bacteria.p__Firmicutes.c__Bacilli.o__Lactobacillales.f__Carnobacteriaceae.g__Granulicatella	0.0354732
143873	non-RSV	k__Bacteria.p__Firmicutes.c__Bacilli.o__Lactobacillales.f__Carnobacteriaceae.g__Granulicatella	0.00548077
144094	non-RSV	k__Bacteria.p__Firmicutes.c__Bacilli.o__Lactobacillales.f__Carnobacteriaceae.g__Granulicatella	0
144137	non-RSV	k__Bacteria.p__Firmicutes.c__Bacilli.o__Lactobacillales.f__Carnobacteriaceae.g__Granulicatella	0.0500927
144280	non-RSV	k__Bacteria.p__Firmicutes.c__Bacilli.o__Lactobacillales.f__Carnobacteriaceae.g__Granulicatella	0.00104407
144422	non-RSV	k__Bacteria.p__Firmicutes.c__Bacilli.o__Lactobacillales.f__Carnobacteriaceae.g__Granulicatella	0.0108024
P0016-2	non-RSV	k__Bacteria.p__Firmicutes.c__Bacilli.o__Lactobacillales.f__Carnobacteriaceae.g__Granulicatella	0.0265194
P0112-2	non-RSV	k__Bacteria.p__Firmicutes.c__Bacilli.o__Lactobacillales.f__Carnobacteriaceae.g__Granulicatella	0.00552944
P0144-2	non-RSV	k__Bacteria.p__Firmicutes.c__Bacilli.o__Lactobacillales.f__Carnobacteriaceae.g__Granulicatella	0.00682368
P0209-2	non-RSV	k__Bacteria.p__Firmicutes.c__Bacilli.o__Lactobacillales.f__Carnobacteriaceae.g__Granulicatella	0.0330118
P0210-2	non-RSV	k__Bacteria.p__Firmicutes.c__Bacilli.o__Lactobacillales.f__Carnobacteriaceae.g__Granulicatella	0.00279749
P0210-3	non-RSV	k__Bacteria.p__Firmicutes.c__Bacilli.o__Lactobacillales.f__Carnobacteriaceae.g__Granulicatella	0.0311815
P0211-2	non-RSV	k__Bacteria.p__Firmicutes.c__Bacilli.o__Lactobacillales.f__Carnobacteriaceae.g__Granulicatella	0.0148734
P0217-2	non-RSV	k__Bacteria.p__Firmicutes.c__Bacilli.o__Lactobacillales.f__Carnobacteriaceae.g__Granulicatella	0.00204604
P0248-2	non-RSV	k__Bacteria.p__Firmicutes.c__Bacilli.o__Lactobacillales.f__Carnobacteriaceae.g__Granulicatella	0.0565214
P0267-2	non-RSV	k__Bacteria.p__Firmicutes.c__Bacilli.o__Lactobacillales.f__Carnobacteriaceae.g__Granulicatella	0
P0274-2	non-RSV	k__Bacteria.p__Firmicutes.c__Bacilli.o__Lactobacillales.f__Carnobacteriaceae.g__Granulicatella	0.000484986
P0293-2	non-RSV	k__Bacteria.p__Firmicutes.c__Bacilli.o__Lactobacillales.f__Carnobacteriaceae.g__Granulicatella	0.0686488
137115	non-RSV	k__Bacteria.p__Firmicutes.c__Bacilli.o__Lactobacillales.f__Streptococcaceae.g__Streptococcus	0.391155
137389	non-RSV	k__Bacteria.p__Firmicutes.c__Bacilli.o__Lactobacillales.f__Streptococcaceae.g__Streptococcus	0.460863
137529	non-RSV	k__Bacteria.p__Firmicutes.c__Bacilli.o__Lactobacillales.f__Streptococcaceae.g__Streptococcus	0.434489
137608	non-RSV	k__Bacteria.p__Firmicutes.c__Bacilli.o__Lactobacillales.f__Streptococcaceae.g__Streptococcus	0.472727
137749	non-RSV	k__Bacteria.p__Firmicutes.c__Bacilli.o__Lactobacillales.f__Streptococcaceae.g__Streptococcus	0.784314
137843	non-RSV	k__Bacteria.p__Firmicutes.c__Bacilli.o__Lactobacillales.f__Streptococcaceae.g__Streptococcus	0.332869
137882	non-RSV	k__Bacteria.p__Firmicutes.c__Bacilli.o__Lactobacillales.f__Streptococcaceae.g__Streptococcus	0.704545
138042	non-RSV	k__Bacteria.p__Firmicutes.c__Bacilli.o__Lactobacillales.f__Streptococcaceae.g__Streptococcus	0.0313301
138375	non-RSV	k__Bacteria.p__Firmicutes.c__Bacilli.o__Lactobacillales.f__Streptococcaceae.g__Streptococcus	0.637467
138423	non-RSV	k__Bacteria.p__Firmicutes.c__Bacilli.o__Lactobacillales.f__Streptococcaceae.g__Streptococcus	0.0882508
138618	non-RSV	k__Bacteria.p__Firmicutes.c__Bacilli.o__Lactobacillales.f__Streptococcaceae.g__Streptococcus	0.540881
140331	non-RSV	k__Bacteria.p__Firmicutes.c__Bacilli.o__Lactobacillales.f__Streptococcaceae.g__Streptococcus	0.395494
140448	non-RSV	k__Bacteria.p__Firmicutes.c__Bacilli.o__Lactobacillales.f__Streptococcaceae.g__Streptococcus	0.189124
141254	non-RSV	k__Bacteria.p__Firmicutes.c__Bacilli.o__Lactobacillales.f__Streptococcaceae.g__Streptococcus	0.445942
141288	non-RSV	k__Bacteria.p__Firmicutes.c__Bacilli.o__Lactobacillales.f__Streptococcaceae.g__Streptococcus	0.708333
142296	non-RSV	k__Bacteria.p__Firmicutes.c__Bacilli.o__Lactobacillales.f__Streptococcaceae.g__Streptococcus	0.165258
142430	non-RSV	k__Bacteria.p__Firmicutes.c__Bacilli.o__Lactobacillales.f__Streptococcaceae.g__Streptococcus	0.705761
142901	non-RSV	k__Bacteria.p__Firmicutes.c__Bacilli.o__Lactobacillales.f__Streptococcaceae.g__Streptococcus	0.231601
142904	non-RSV	k__Bacteria.p__Firmicutes.c__Bacilli.o__Lactobacillales.f__Streptococcaceae.g__Streptococcus	0.155069
142907	non-RSV	k__Bacteria.p__Firmicutes.c__Bacilli.o__Lactobacillales.f__Streptococcaceae.g__Streptococcus	0.546345
142962	non-RSV	k__Bacteria.p__Firmicutes.c__Bacilli.o__Lactobacillales.f__Streptococcaceae.g__Streptococcus	0.81
142966	non-RSV	k__Bacteria.p__Firmicutes.c__Bacilli.o__Lactobacillales.f__Streptococcaceae.g__Streptococcus	0.490504
143029	non-RSV	k__Bacteria.p__Firmicutes.c__Bacilli.o__Lactobacillales.f__Streptococcaceae.g__Streptococcus	0.631945
143051	non-RSV	k__Bacteria.p__Firmicutes.c__Bacilli.o__Lactobacillales.f__Streptococcaceae.g__Streptococcus	0.298461
143311	non-RSV	k__Bacteria.p__Firmicutes.c__Bacilli.o__Lactobacillales.f__Streptococcaceae.g__Streptococcus	0.557727
143578	non-RSV	k__Bacteria.p__Firmicutes.c__Bacilli.o__Lactobacillales.f__Streptococcaceae.g__Streptococcus	0.0397088
143617	non-RSV	k__Bacteria.p__Firmicutes.c__Bacilli.o__Lactobacillales.f__Streptococcaceae.g__Streptococcus	0.661625
143873	non-RSV	k__Bacteria.p__Firmicutes.c__Bacilli.o__Lactobacillales.f__Streptococcaceae.g__Streptococcus	0.274791
144094	non-RSV	k__Bacteria.p__Firmicutes.c__Bacilli.o__Lactobacillales.f__Streptococcaceae.g__Streptococcus	0.631579
144137	non-RSV	k__Bacteria.p__Firmicutes.c__Bacilli.o__Lactobacillales.f__Streptococcaceae.g__Streptococcus	0.480916
144280	non-RSV	k__Bacteria.p__Firmicutes.c__Bacilli.o__Lactobacillales.f__Streptococcaceae.g__Streptococcus	0.77219
144422	non-RSV	k__Bacteria.p__Firmicutes.c__Bacilli.o__Lactobacillales.f__Streptococcaceae.g__Streptococcus	0.383393
P0016-2	non-RSV	k__Bacteria.p__Firmicutes.c__Bacilli.o__Lactobacillales.f__Streptococcaceae.g__Streptococcus	0.218303
P0112-2	non-RSV	k__Bacteria.p__Firmicutes.c__Bacilli.o__Lactobacillales.f__Streptococcaceae.g__Streptococcus	0.212791
P0144-2	non-RSV	k__Bacteria.p__Firmicutes.c__Bacilli.o__Lactobacillales.f__Streptococcaceae.g__Streptococcus	0.519205
P0209-2	non-RSV	k__Bacteria.p__Firmicutes.c__Bacilli.o__Lactobacillales.f__Streptococcaceae.g__Streptococcus	0.351872
P0210-2	non-RSV	k__Bacteria.p__Firmicutes.c__Bacilli.o__Lactobacillales.f__Streptococcaceae.g__Streptococcus	0.109239
P0210-3	non-RSV	k__Bacteria.p__Firmicutes.c__Bacilli.o__Lactobacillales.f__Streptococcaceae.g__Streptococcus	0.184483
P0211-2	non-RSV	k__Bacteria.p__Firmicutes.c__Bacilli.o__Lactobacillales.f__Streptococcaceae.g__Streptococcus	0.0558079
P0217-2	non-RSV	k__Bacteria.p__Firmicutes.c__Bacilli.o__Lactobacillales.f__Streptococcaceae.g__Streptococcus	0.579613
P0248-2	non-RSV	k__Bacteria.p__Firmicutes.c__Bacilli.o__Lactobacillales.f__Streptococcaceae.g__Streptococcus	0.504381
P0267-2	non-RSV	k__Bacteria.p__Firmicutes.c__Bacilli.o__Lactobacillales.f__Streptococcaceae.g__Streptococcus	0.2625
P0274-2	non-RSV	k__Bacteria.p__Firmicutes.c__Bacilli.o__Lactobacillales.f__Streptococcaceae.g__Streptococcus	0.224319
P0293-2	non-RSV	k__Bacteria.p__Firmicutes.c__Bacilli.o__Lactobacillales.f__Streptococcaceae.g__Streptococcus	0.129203
137115	non-RSV	k__Bacteria.p__Firmicutes.c__Clostridia.o__Clostridiales.f__Veillonellaceae.g__Veillonella	0.280408
137389	non-RSV	k__Bacteria.p__Firmicutes.c__Clostridia.o__Clostridiales.f__Veillonellaceae.g__Veillonella	0.363907
137529	non-RSV	k__Bacteria.p__Firmicutes.c__Clostridia.o__Clostridiales.f__Veillonellaceae.g__Veillonella	0
137608	non-RSV	k__Bacteria.p__Firmicutes.c__Clostridia.o__Clostridiales.f__Veillonellaceae.g__Veillonella	0.00156484
137749	non-RSV	k__Bacteria.p__Firmicutes.c__Clostridia.o__Clostridiales.f__Veillonellaceae.g__Veillonella	0
137843	non-RSV	k__Bacteria.p__Firmicutes.c__Clostridia.o__Clostridiales.f__Veillonellaceae.g__Veillonella	0.26847
137882	non-RSV	k__Bacteria.p__Firmicutes.c__Clostridia.o__Clostridiales.f__Veillonellaceae.g__Veillonella	0.136364
138042	non-RSV	k__Bacteria.p__Firmicutes.c__Clostridia.o__Clostridiales.f__Veillonellaceae.g__Veillonella	0.00034121
138375	non-RSV	k__Bacteria.p__Firmicutes.c__Clostridia.o__Clostridiales.f__Veillonellaceae.g__Veillonella	0.179215
138423	non-RSV	k__Bacteria.p__Firmicutes.c__Clostridia.o__Clostridiales.f__Veillonellaceae.g__Veillonella	0.019684
138618	non-RSV	k__Bacteria.p__Firmicutes.c__Clostridia.o__Clostridiales.f__Veillonellaceae.g__Veillonella	0.200118
140331	non-RSV	k__Bacteria.p__Firmicutes.c__Clostridia.o__Clostridiales.f__Veillonellaceae.g__Veillonella	0.285711
140448	non-RSV	k__Bacteria.p__Firmicutes.c__Clostridia.o__Clostridiales.f__Veillonellaceae.g__Veillonella	0.0235778
141254	non-RSV	k__Bacteria.p__Firmicutes.c__Clostridia.o__Clostridiales.f__Veillonellaceae.g__Veillonella	0.0540723
141288	non-RSV	k__Bacteria.p__Firmicutes.c__Clostridia.o__Clostridiales.f__Veillonellaceae.g__Veillonella	0.0916667
142296	non-RSV	k__Bacteria.p__Firmicutes.c__Clostridia.o__Clostridiales.f__Veillonellaceae.g__Veillonella	0
142430	non-RSV	k__Bacteria.p__Firmicutes.c__Clostridia.o__Clostridiales.f__Veillonellaceae.g__Veillonella	0.0848449
142901	non-RSV	k__Bacteria.p__Firmicutes.c__Clostridia.o__Clostridiales.f__Veillonellaceae.g__Veillonella	0.296688
142904	non-RSV	k__Bacteria.p__Firmicutes.c__Clostridia.o__Clostridiales.f__Veillonellaceae.g__Veillonella	0.428705
142907	non-RSV	k__Bacteria.p__Firmicutes.c__Clostridia.o__Clostridiales.f__Veillonellaceae.g__Veillonella	0.00597316
142962	non-RSV	k__Bacteria.p__Firmicutes.c__Clostridia.o__Clostridiales.f__Veillonellaceae.g__Veillonella	0
142966	non-RSV	k__Bacteria.p__Firmicutes.c__Clostridia.o__Clostridiales.f__Veillonellaceae.g__Veillonella	0.201966
143029	non-RSV	k__Bacteria.p__Firmicutes.c__Clostridia.o__Clostridiales.f__Veillonellaceae.g__Veillonella	0.205477
143051	non-RSV	k__Bacteria.p__Firmicutes.c__Clostridia.o__Clostridiales.f__Veillonellaceae.g__Veillonella	0.425574
143311	non-RSV	k__Bacteria.p__Firmicutes.c__Clostridia.o__Clostridiales.f__Veillonellaceae.g__Veillonella	0
143578	non-RSV	k__Bacteria.p__Firmicutes.c__Clostridia.o__Clostridiales.f__Veillonellaceae.g__Veillonella	0.0012409
143617	non-RSV	k__Bacteria.p__Firmicutes.c__Clostridia.o__Clostridiales.f__Veillonellaceae.g__Veillonella	0.186224
143873	non-RSV	k__Bacteria.p__Firmicutes.c__Clostridia.o__Clostridiales.f__Veillonellaceae.g__Veillonella	0.32183
144094	non-RSV	k__Bacteria.p__Firmicutes.c__Clostridia.o__Clostridiales.f__Veillonellaceae.g__Veillonella	0
144137	non-RSV	k__Bacteria.p__Firmicutes.c__Clostridia.o__Clostridiales.f__Veillonellaceae.g__Veillonella	0.261072
144280	non-RSV	k__Bacteria.p__Firmicutes.c__Clostridia.o__Clostridiales.f__Veillonellaceae.g__Veillonella	0.0160961
144422	non-RSV	k__Bacteria.p__Firmicutes.c__Clostridia.o__Clostridiales.f__Veillonellaceae.g__Veillonella	0
P0016-2	non-RSV	k__Bacteria.p__Firmicutes.c__Clostridia.o__Clostridiales.f__Veillonellaceae.g__Veillonella	0.249222
P0112-2	non-RSV	k__Bacteria.p__Firmicutes.c__Clostridia.o__Clostridiales.f__Veillonellaceae.g__Veillonella	0.285504
P0144-2	non-RSV	k__Bacteria.p__Firmicutes.c__Clostridia.o__Clostridiales.f__Veillonellaceae.g__Veillonella	0.265353
P0209-2	non-RSV	k__Bacteria.p__Firmicutes.c__Clostridia.o__Clostridiales.f__Veillonellaceae.g__Veillonella	0.277728
P0210-2	non-RSV	k__Bacteria.p__Firmicutes.c__Clostridia.o__Clostridiales.f__Veillonellaceae.g__Veillonella	0.277033
P0210-3	non-RSV	k__Bacteria.p__Firmicutes.c__Clostridia.o__Clostridiales.f__Veillonellaceae.g__Veillonella	0.0274687
P0211-2	non-RSV	k__Bacteria.p__Firmicutes.c__Clostridia.o__Clostridiales.f__Veillonellaceae.g__Veillonella	0.352419
P0217-2	non-RSV	k__Bacteria.p__Firmicutes.c__Clostridia.o__Clostridiales.f__Veillonellaceae.g__Veillonella	0
P0248-2	non-RSV	k__Bacteria.p__Firmicutes.c__Clostridia.o__Clostridiales.f__Veillonellaceae.g__Veillonella	0.139003
P0267-2	non-RSV	k__Bacteria.p__Firmicutes.c__Clostridia.o__Clostridiales.f__Veillonellaceae.g__Veillonella	0.1375
P0274-2	non-RSV	k__Bacteria.p__Firmicutes.c__Clostridia.o__Clostridiales.f__Veillonellaceae.g__Veillonella	0.0263778
P0293-2	non-RSV	k__Bacteria.p__Firmicutes.c__Clostridia.o__Clostridiales.f__Veillonellaceae.g__Veillonella	0.0462329
137115	non-RSV	k__Bacteria.p__Fusobacteria.c__Fusobacteriia.o__Fusobacteriales.f__Leptotrichiaceae.g__Leptotrichia	0
137389	non-RSV	k__Bacteria.p__Fusobacteria.c__Fusobacteriia.o__Fusobacteriales.f__Leptotrichiaceae.g__Leptotrichia	0.0135924
137529	non-RSV	k__Bacteria.p__Fusobacteria.c__Fusobacteriia.o__Fusobacteriales.f__Leptotrichiaceae.g__Leptotrichia	0
137608	non-RSV	k__Bacteria.p__Fusobacteria.c__Fusobacteriia.o__Fusobacteriales.f__Leptotrichiaceae.g__Leptotrichia	0
137749	non-RSV	k__Bacteria.p__Fusobacteria.c__Fusobacteriia.o__Fusobacteriales.f__Leptotrichiaceae.g__Leptotrichia	0
137843	non-RSV	k__Bacteria.p__Fusobacteria.c__Fusobacteriia.o__Fusobacteriales.f__Leptotrichiaceae.g__Leptotrichia	0.0464682
137882	non-RSV	k__Bacteria.p__Fusobacteria.c__Fusobacteriia.o__Fusobacteriales.f__Leptotrichiaceae.g__Leptotrichia	0
138042	non-RSV	k__Bacteria.p__Fusobacteria.c__Fusobacteriia.o__Fusobacteriales.f__Leptotrichiaceae.g__Leptotrichia	0
138375	non-RSV	k__Bacteria.p__Fusobacteria.c__Fusobacteriia.o__Fusobacteriales.f__Leptotrichiaceae.g__Leptotrichia	0
138423	non-RSV	k__Bacteria.p__Fusobacteria.c__Fusobacteriia.o__Fusobacteriales.f__Leptotrichiaceae.g__Leptotrichia	0
138618	non-RSV	k__Bacteria.p__Fusobacteria.c__Fusobacteriia.o__Fusobacteriales.f__Leptotrichiaceae.g__Leptotrichia	0.000339781
140331	non-RSV	k__Bacteria.p__Fusobacteria.c__Fusobacteriia.o__Fusobacteriales.f__Leptotrichiaceae.g__Leptotrichia	0.0229357
140448	non-RSV	k__Bacteria.p__Fusobacteria.c__Fusobacteriia.o__Fusobacteriales.f__Leptotrichiaceae.g__Leptotrichia	0.0709495
141254	non-RSV	k__Bacteria.p__Fusobacteria.c__Fusobacteriia.o__Fusobacteriales.f__Leptotrichiaceae.g__Leptotrichia	0
141288	non-RSV	k__Bacteria.p__Fusobacteria.c__Fusobacteriia.o__Fusobacteriales.f__Leptotrichiaceae.g__Leptotrichia	0
142296	non-RSV	k__Bacteria.p__Fusobacteria.c__Fusobacteriia.o__Fusobacteriales.f__Leptotrichiaceae.g__Leptotrichia	0
142430	non-RSV	k__Bacteria.p__Fusobacteria.c__Fusobacteriia.o__Fusobacteriales.f__Leptotrichiaceae.g__Leptotrichia	0
142901	non-RSV	k__Bacteria.p__Fusobacteria.c__Fusobacteriia.o__Fusobacteriales.f__Leptotrichiaceae.g__Leptotrichia	0.0430336
142904	non-RSV	k__Bacteria.p__Fusobacteria.c__Fusobacteriia.o__Fusobacteriales.f__Leptotrichiaceae.g__Leptotrichia	0.150488
142907	non-RSV	k__Bacteria.p__Fusobacteria.c__Fusobacteriia.o__Fusobacteriales.f__Leptotrichiaceae.g__Leptotrichia	0
142962	non-RSV	k__Bacteria.p__Fusobacteria.c__Fusobacteriia.o__Fusobacteriales.f__Leptotrichiaceae.g__Leptotrichia	0
142966	non-RSV	k__Bacteria.p__Fusobacteria.c__Fusobacteriia.o__Fusobacteriales.f__Leptotrichiaceae.g__Leptotrichia	0.0327039
143029	non-RSV	k__Bacteria.p__Fusobacteria.c__Fusobacteriia.o__Fusobacteriales.f__Leptotrichiaceae.g__Leptotrichia	0.002787
143051	non-RSV	k__Bacteria.p__Fusobacteria.c__Fusobacteriia.o__Fusobacteriales.f__Leptotrichiaceae.g__Leptotrichia	0.123221
143311	non-RSV	k__Bacteria.p__Fusobacteria.c__Fusobacteriia.o__Fusobacteriales.f__Leptotrichiaceae.g__Leptotrichia	0
143578	non-RSV	k__Bacteria.p__Fusobacteria.c__Fusobacteriia.o__Fusobacteriales.f__Leptotrichiaceae.g__Leptotrichia	0
143617	non-RSV	k__Bacteria.p__Fusobacteria.c__Fusobacteriia.o__Fusobacteriales.f__Leptotrichiaceae.g__Leptotrichia	0
143873	non-RSV	k__Bacteria.p__Fusobacteria.c__Fusobacteriia.o__Fusobacteriales.f__Leptotrichiaceae.g__Leptotrichia	0
144094	non-RSV	k__Bacteria.p__Fusobacteria.c__Fusobacteriia.o__Fusobacteriales.f__Leptotrichiaceae.g__Leptotrichia	0
144137	non-RSV	k__Bacteria.p__Fusobacteria.c__Fusobacteriia.o__Fusobacteriales.f__Leptotrichiaceae.g__Leptotrichia	0.0472511
144280	non-RSV	k__Bacteria.p__Fusobacteria.c__Fusobacteriia.o__Fusobacteriales.f__Leptotrichiaceae.g__Leptotrichia	0.00104407
144422	non-RSV	k__Bacteria.p__Fusobacteria.c__Fusobacteriia.o__Fusobacteriales.f__Leptotrichiaceae.g__Leptotrichia	0
P0016-2	non-RSV	k__Bacteria.p__Fusobacteria.c__Fusobacteriia.o__Fusobacteriales.f__Leptotrichiaceae.g__Leptotrichia	0.0475045
P0112-2	non-RSV	k__Bacteria.p__Fusobacteria.c__Fusobacteriia.o__Fusobacteriales.f__Leptotrichiaceae.g__Leptotrichia	0.00377845
P0144-2	non-RSV	k__Bacteria.p__Fusobacteria.c__Fusobacteriia.o__Fusobacteriales.f__Leptotrichiaceae.g__Leptotrichia	0.0199208
P0209-2	non-RSV	k__Bacteria.p__Fusobacteria.c__Fusobacteriia.o__Fusobacteriales.f__Leptotrichiaceae.g__Leptotrichia	0.0806219
P0210-2	non-RSV	k__Bacteria.p__Fusobacteria.c__Fusobacteriia.o__Fusobacteriales.f__Leptotrichiaceae.g__Leptotrichia	0.122257
P0210-3	non-RSV	k__Bacteria.p__Fusobacteria.c__Fusobacteriia.o__Fusobacteriales.f__Leptotrichiaceae.g__Leptotrichia	0
P0211-2	non-RSV	k__Bacteria.p__Fusobacteria.c__Fusobacteriia.o__Fusobacteriales.f__Leptotrichiaceae.g__Leptotrichia	0.0292355
P0217-2	non-RSV	k__Bacteria.p__Fusobacteria.c__Fusobacteriia.o__Fusobacteriales.f__Leptotrichiaceae.g__Leptotrichia	0
P0248-2	non-RSV	k__Bacteria.p__Fusobacteria.c__Fusobacteriia.o__Fusobacteriales.f__Leptotrichiaceae.g__Leptotrichia	0.0220605
P0267-2	non-RSV	k__Bacteria.p__Fusobacteria.c__Fusobacteriia.o__Fusobacteriales.f__Leptotrichiaceae.g__Leptotrichia	0
P0274-2	non-RSV	k__Bacteria.p__Fusobacteria.c__Fusobacteriia.o__Fusobacteriales.f__Leptotrichiaceae.g__Leptotrichia	0.00149537
P0293-2	non-RSV	k__Bacteria.p__Fusobacteria.c__Fusobacteriia.o__Fusobacteriales.f__Leptotrichiaceae.g__Leptotrichia	0.0132316
137115	non-RSV	k__Bacteria.p__Proteobacteria.c__Betaproteobacteria.o__Neisseriales.f__Neisseriaceae.g__Neisseria	0
137389	non-RSV	k__Bacteria.p__Proteobacteria.c__Betaproteobacteria.o__Neisseriales.f__Neisseriaceae.g__Neisseria	0.0223304
137529	non-RSV	k__Bacteria.p__Proteobacteria.c__Betaproteobacteria.o__Neisseriales.f__Neisseriaceae.g__Neisseria	0
137608	non-RSV	k__Bacteria.p__Proteobacteria.c__Betaproteobacteria.o__Neisseriales.f__Neisseriaceae.g__Neisseria	0.00189359
137749	non-RSV	k__Bacteria.p__Proteobacteria.c__Betaproteobacteria.o__Neisseriales.f__Neisseriaceae.g__Neisseria	0
137843	non-RSV	k__Bacteria.p__Proteobacteria.c__Betaproteobacteria.o__Neisseriales.f__Neisseriaceae.g__Neisseria	0.0148938
137882	non-RSV	k__Bacteria.p__Proteobacteria.c__Betaproteobacteria.o__Neisseriales.f__Neisseriaceae.g__Neisseria	0
138042	non-RSV	k__Bacteria.p__Proteobacteria.c__Betaproteobacteria.o__Neisseriales.f__Neisseriaceae.g__Neisseria	0.000244972
138375	non-RSV	k__Bacteria.p__Proteobacteria.c__Betaproteobacteria.o__Neisseriales.f__Neisseriaceae.g__Neisseria	0
138423	non-RSV	k__Bacteria.p__Proteobacteria.c__Betaproteobacteria.o__Neisseriales.f__Neisseriaceae.g__Neisseria	0
138618	non-RSV	k__Bacteria.p__Proteobacteria.c__Betaproteobacteria.o__Neisseriales.f__Neisseriaceae.g__Neisseria	0.00382568
140331	non-RSV	k__Bacteria.p__Proteobacteria.c__Betaproteobacteria.o__Neisseriales.f__Neisseriaceae.g__Neisseria	0.000842765
140448	non-RSV	k__Bacteria.p__Proteobacteria.c__Betaproteobacteria.o__Neisseriales.f__Neisseriaceae.g__Neisseria	0.155265
141254	non-RSV	k__Bacteria.p__Proteobacteria.c__Betaproteobacteria.o__Neisseriales.f__Neisseriaceae.g__Neisseria	0
141288	non-RSV	k__Bacteria.p__Proteobacteria.c__Betaproteobacteria.o__Neisseriales.f__Neisseriaceae.g__Neisseria	0
142296	non-RSV	k__Bacteria.p__Proteobacteria.c__Betaproteobacteria.o__Neisseriales.f__Neisseriaceae.g__Neisseria	0
142430	non-RSV	k__Bacteria.p__Proteobacteria.c__Betaproteobacteria.o__Neisseriales.f__Neisseriaceae.g__Neisseria	0
142901	non-RSV	k__Bacteria.p__Proteobacteria.c__Betaproteobacteria.o__Neisseriales.f__Neisseriaceae.g__Neisseria	0.198844
142904	non-RSV	k__Bacteria.p__Proteobacteria.c__Betaproteobacteria.o__Neisseriales.f__Neisseriaceae.g__Neisseria	0.00178264
142907	non-RSV	k__Bacteria.p__Proteobacteria.c__Betaproteobacteria.o__Neisseriales.f__Neisseriaceae.g__Neisseria	0.00836242
142962	non-RSV	k__Bacteria.p__Proteobacteria.c__Betaproteobacteria.o__Neisseriales.f__Neisseriaceae.g__Neisseria	0
142966	non-RSV	k__Bacteria.p__Proteobacteria.c__Betaproteobacteria.o__Neisseriales.f__Neisseriaceae.g__Neisseria	0.00184646
143029	non-RSV	k__Bacteria.p__Proteobacteria.c__Betaproteobacteria.o__Neisseriales.f__Neisseriaceae.g__Neisseria	0.0525249
143051	non-RSV	k__Bacteria.p__Proteobacteria.c__Betaproteobacteria.o__Neisseriales.f__Neisseriaceae.g__Neisseria	0.0048054
143311	non-RSV	k__Bacteria.p__Proteobacteria.c__Betaproteobacteria.o__Neisseriales.f__Neisseriaceae.g__Neisseria	0
143578	non-RSV	k__Bacteria.p__Proteobacteria.c__Betaproteobacteria.o__Neisseriales.f__Neisseriaceae.g__Neisseria	0
143617	non-RSV	k__Bacteria.p__Proteobacteria.c__Betaproteobacteria.o__Neisseriales.f__Neisseriaceae.g__Neisseria	0
143873	non-RSV	k__Bacteria.p__Proteobacteria.c__Betaproteobacteria.o__Neisseriales.f__Neisseriaceae.g__Neisseria	0.00132502
144094	non-RSV	k__Bacteria.p__Proteobacteria.c__Betaproteobacteria.o__Neisseriales.f__Neisseriaceae.g__Neisseria	0
144137	non-RSV	k__Bacteria.p__Proteobacteria.c__Betaproteobacteria.o__Neisseriales.f__Neisseriaceae.g__Neisseria	0.00236305
144280	non-RSV	k__Bacteria.p__Proteobacteria.c__Betaproteobacteria.o__Neisseriales.f__Neisseriaceae.g__Neisseria	0.000855556
144422	non-RSV	k__Bacteria.p__Proteobacteria.c__Betaproteobacteria.o__Neisseriales.f__Neisseriaceae.g__Neisseria	0
P0016-2	non-RSV	k__Bacteria.p__Proteobacteria.c__Betaproteobacteria.o__Neisseriales.f__Neisseriaceae.g__Neisseria	0.0359051
P0112-2	non-RSV	k__Bacteria.p__Proteobacteria.c__Betaproteobacteria.o__Neisseriales.f__Neisseriaceae.g__Neisseria	0
P0144-2	non-RSV	k__Bacteria.p__Proteobacteria.c__Betaproteobacteria.o__Neisseriales.f__Neisseriaceae.g__Neisseria	0.0029716
P0209-2	non-RSV	k__Bacteria.p__Proteobacteria.c__Betaproteobacteria.o__Neisseriales.f__Neisseriaceae.g__Neisseria	0.0116182
P0210-2	non-RSV	k__Bacteria.p__Proteobacteria.c__Betaproteobacteria.o__Neisseriales.f__Neisseriaceae.g__Neisseria	0.00549945
P0210-3	non-RSV	k__Bacteria.p__Proteobacteria.c__Betaproteobacteria.o__Neisseriales.f__Neisseriaceae.g__Neisseria	0.0472816
P0211-2	non-RSV	k__Bacteria.p__Proteobacteria.c__Betaproteobacteria.o__Neisseriales.f__Neisseriaceae.g__Neisseria	0.181833
P0217-2	non-RSV	k__Bacteria.p__Proteobacteria.c__Betaproteobacteria.o__Neisseriales.f__Neisseriaceae.g__Neisseria	0
P0248-2	non-RSV	k__Bacteria.p__Proteobacteria.c__Betaproteobacteria.o__Neisseriales.f__Neisseriaceae.g__Neisseria	0.0619921
P0267-2	non-RSV	k__Bacteria.p__Proteobacteria.c__Betaproteobacteria.o__Neisseriales.f__Neisseriaceae.g__Neisseria	0
P0274-2	non-RSV	k__Bacteria.p__Proteobacteria.c__Betaproteobacteria.o__Neisseriales.f__Neisseriaceae.g__Neisseria	0
P0293-2	non-RSV	k__Bacteria.p__Proteobacteria.c__Betaproteobacteria.o__Neisseriales.f__Neisseriaceae.g__Neisseria	0.133406
137115	non-RSV	k__Bacteria.p__Proteobacteria.c__Gammaproteobacteria.o__Enterobacteriales.f__Enterobacteriaceae.g__Escherichia	0
137389	non-RSV	k__Bacteria.p__Proteobacteria.c__Gammaproteobacteria.o__Enterobacteriales.f__Enterobacteriaceae.g__Escherichia	0
137529	non-RSV	k__Bacteria.p__Proteobacteria.c__Gammaproteobacteria.o__Enterobacteriales.f__Enterobacteriaceae.g__Escherichia	0
137608	non-RSV	k__Bacteria.p__Proteobacteria.c__Gammaproteobacteria.o__Enterobacteriales.f__Enterobacteriaceae.g__Escherichia	0.000131499
137749	non-RSV	k__Bacteria.p__Proteobacteria.c__Gammaproteobacteria.o__Enterobacteriales.f__Enterobacteriaceae.g__Escherichia	0
137843	non-RSV	k__Bacteria.p__Proteobacteria.c__Gammaproteobacteria.o__Enterobacteriales.f__Enterobacteriaceae.g__Escherichia	0
137882	non-RSV	k__Bacteria.p__Proteobacteria.c__Gammaproteobacteria.o__Enterobacteriales.f__Enterobacteriaceae.g__Escherichia	0.159091
138042	non-RSV	k__Bacteria.p__Proteobacteria.c__Gammaproteobacteria.o__Enterobacteriales.f__Enterobacteriaceae.g__Escherichia	0.000104988
138375	non-RSV	k__Bacteria.p__Proteobacteria.c__Gammaproteobacteria.o__Enterobacteriales.f__Enterobacteriaceae.g__Escherichia	0
138423	non-RSV	k__Bacteria.p__Proteobacteria.c__Gammaproteobacteria.o__Enterobacteriales.f__Enterobacteriaceae.g__Escherichia	0
138618	non-RSV	k__Bacteria.p__Proteobacteria.c__Gammaproteobacteria.o__Enterobacteriales.f__Enterobacteriaceae.g__Escherichia	0
140331	non-RSV	k__Bacteria.p__Proteobacteria.c__Gammaproteobacteria.o__Enterobacteriales.f__Enterobacteriaceae.g__Escherichia	0
140448	non-RSV	k__Bacteria.p__Proteobacteria.c__Gammaproteobacteria.o__Enterobacteriales.f__Enterobacteriaceae.g__Escherichia	0
141254	non-RSV	k__Bacteria.p__Proteobacteria.c__Gammaproteobacteria.o__Enterobacteriales.f__Enterobacteriaceae.g__Escherichia	0
141288	non-RSV	k__Bacteria.p__Proteobacteria.c__Gammaproteobacteria.o__Enterobacteriales.f__Enterobacteriaceae.g__Escherichia	0.1
142296	non-RSV	k__Bacteria.p__Proteobacteria.c__Gammaproteobacteria.o__Enterobacteriales.f__Enterobacteriaceae.g__Escherichia	0.00218727
142430	non-RSV	k__Bacteria.p__Proteobacteria.c__Gammaproteobacteria.o__Enterobacteriales.f__Enterobacteriaceae.g__Escherichia	0
142901	non-RSV	k__Bacteria.p__Proteobacteria.c__Gammaproteobacteria.o__Enterobacteriales.f__Enterobacteriaceae.g__Escherichia	0
142904	non-RSV	k__Bacteria.p__Proteobacteria.c__Gammaproteobacteria.o__Enterobacteriales.f__Enterobacteriaceae.g__Escherichia	0
142907	non-RSV	k__Bacteria.p__Proteobacteria.c__Gammaproteobacteria.o__Enterobacteriales.f__Enterobacteriaceae.g__Escherichia	0.0033028
142962	non-RSV	k__Bacteria.p__Proteobacteria.c__Gammaproteobacteria.o__Enterobacteriales.f__Enterobacteriaceae.g__Escherichia	0
142966	non-RSV	k__Bacteria.p__Proteobacteria.c__Gammaproteobacteria.o__Enterobacteriales.f__Enterobacteriaceae.g__Escherichia	0
143029	non-RSV	k__Bacteria.p__Proteobacteria.c__Gammaproteobacteria.o__Enterobacteriales.f__Enterobacteriaceae.g__Escherichia	0
143051	non-RSV	k__Bacteria.p__Proteobacteria.c__Gammaproteobacteria.o__Enterobacteriales.f__Enterobacteriaceae.g__Escherichia	0.000139883
143311	non-RSV	k__Bacteria.p__Proteobacteria.c__Gammaproteobacteria.o__Enterobacteriales.f__Enterobacteriaceae.g__Escherichia	0.0132413
143578	non-RSV	k__Bacteria.p__Proteobacteria.c__Gammaproteobacteria.o__Enterobacteriales.f__Enterobacteriaceae.g__Escherichia	0.758521
143617	non-RSV	k__Bacteria.p__Proteobacteria.c__Gammaproteobacteria.o__Enterobacteriales.f__Enterobacteriaceae.g__Escherichia	0
143873	non-RSV	k__Bacteria.p__Proteobacteria.c__Gammaproteobacteria.o__Enterobacteriales.f__Enterobacteriaceae.g__Escherichia	0
144094	non-RSV	k__Bacteria.p__Proteobacteria.c__Gammaproteobacteria.o__Enterobacteriales.f__Enterobacteriaceae.g__Escherichia	0
144137	non-RSV	k__Bacteria.p__Proteobacteria.c__Gammaproteobacteria.o__Enterobacteriales.f__Enterobacteriaceae.g__Escherichia	0
144280	non-RSV	k__Bacteria.p__Proteobacteria.c__Gammaproteobacteria.o__Enterobacteriales.f__Enterobacteriaceae.g__Escherichia	0.000420528
144422	non-RSV	k__Bacteria.p__Proteobacteria.c__Gammaproteobacteria.o__Enterobacteriales.f__Enterobacteriaceae.g__Escherichia	0.000300996
P0016-2	non-RSV	k__Bacteria.p__Proteobacteria.c__Gammaproteobacteria.o__Enterobacteriales.f__Enterobacteriaceae.g__Escherichia	0.00016466
P0112-2	non-RSV	k__Bacteria.p__Proteobacteria.c__Gammaproteobacteria.o__Enterobacteriales.f__Enterobacteriaceae.g__Escherichia	0
P0144-2	non-RSV	k__Bacteria.p__Proteobacteria.c__Gammaproteobacteria.o__Enterobacteriales.f__Enterobacteriaceae.g__Escherichia	0
P0209-2	non-RSV	k__Bacteria.p__Proteobacteria.c__Gammaproteobacteria.o__Enterobacteriales.f__Enterobacteriaceae.g__Escherichia	0
P0210-2	non-RSV	k__Bacteria.p__Proteobacteria.c__Gammaproteobacteria.o__Enterobacteriales.f__Enterobacteriaceae.g__Escherichia	0
P0210-3	non-RSV	k__Bacteria.p__Proteobacteria.c__Gammaproteobacteria.o__Enterobacteriales.f__Enterobacteriaceae.g__Escherichia	0
P0211-2	non-RSV	k__Bacteria.p__Proteobacteria.c__Gammaproteobacteria.o__Enterobacteriales.f__Enterobacteriaceae.g__Escherichia	0.000178338
P0217-2	non-RSV	k__Bacteria.p__Proteobacteria.c__Gammaproteobacteria.o__Enterobacteriales.f__Enterobacteriaceae.g__Escherichia	0
P0248-2	non-RSV	k__Bacteria.p__Proteobacteria.c__Gammaproteobacteria.o__Enterobacteriales.f__Enterobacteriaceae.g__Escherichia	0
P0267-2	non-RSV	k__Bacteria.p__Proteobacteria.c__Gammaproteobacteria.o__Enterobacteriales.f__Enterobacteriaceae.g__Escherichia	0
P0274-2	non-RSV	k__Bacteria.p__Proteobacteria.c__Gammaproteobacteria.o__Enterobacteriales.f__Enterobacteriaceae.g__Escherichia	0.00102386
P0293-2	non-RSV	k__Bacteria.p__Proteobacteria.c__Gammaproteobacteria.o__Enterobacteriales.f__Enterobacteriaceae.g__Escherichia	0
137115	non-RSV	k__Bacteria.p__Proteobacteria.c__Gammaproteobacteria.o__Pasteurellales.f__Pasteurellaceae.g__Haemophilus	0.00281641
137389	non-RSV	k__Bacteria.p__Proteobacteria.c__Gammaproteobacteria.o__Pasteurellales.f__Pasteurellaceae.g__Haemophilus	0.0241839
137529	non-RSV	k__Bacteria.p__Proteobacteria.c__Gammaproteobacteria.o__Pasteurellales.f__Pasteurellaceae.g__Haemophilus	0
137608	non-RSV	k__Bacteria.p__Proteobacteria.c__Gammaproteobacteria.o__Pasteurellales.f__Pasteurellaceae.g__Haemophilus	0.0194882
137749	non-RSV	k__Bacteria.p__Proteobacteria.c__Gammaproteobacteria.o__Pasteurellales.f__Pasteurellaceae.g__Haemophilus	0
137843	non-RSV	k__Bacteria.p__Proteobacteria.c__Gammaproteobacteria.o__Pasteurellales.f__Pasteurellaceae.g__Haemophilus	0.0605873
137882	non-RSV	k__Bacteria.p__Proteobacteria.c__Gammaproteobacteria.o__Pasteurellales.f__Pasteurellaceae.g__Haemophilus	0
138042	non-RSV	k__Bacteria.p__Proteobacteria.c__Gammaproteobacteria.o__Pasteurellales.f__Pasteurellaceae.g__Haemophilus	0.000139984
138375	non-RSV	k__Bacteria.p__Proteobacteria.c__Gammaproteobacteria.o__Pasteurellales.f__Pasteurellaceae.g__Haemophilus	0.107479
138423	non-RSV	k__Bacteria.p__Proteobacteria.c__Gammaproteobacteria.o__Pasteurellales.f__Pasteurellaceae.g__Haemophilus	0
138618	non-RSV	k__Bacteria.p__Proteobacteria.c__Gammaproteobacteria.o__Pasteurellales.f__Pasteurellaceae.g__Haemophilus	0.00503379
140331	non-RSV	k__Bacteria.p__Proteobacteria.c__Gammaproteobacteria.o__Pasteurellales.f__Pasteurellaceae.g__Haemophilus	0.00105868
140448	non-RSV	k__Bacteria.p__Proteobacteria.c__Gammaproteobacteria.o__Pasteurellales.f__Pasteurellaceae.g__Haemophilus	0.0458741
141254	non-RSV	k__Bacteria.p__Proteobacteria.c__Gammaproteobacteria.o__Pasteurellales.f__Pasteurellaceae.g__Haemophilus	0.337418
141288	non-RSV	k__Bacteria.p__Proteobacteria.c__Gammaproteobacteria.o__Pasteurellales.f__Pasteurellaceae.g__Haemophilus	0
142296	non-RSV	k__Bacteria.p__Proteobacteria.c__Gammaproteobacteria.o__Pasteurellales.f__Pasteurellaceae.g__Haemophilus	0.683559
142430	non-RSV	k__Bacteria.p__Proteobacteria.c__Gammaproteobacteria.o__Pasteurellales.f__Pasteurellaceae.g__Haemophilus	0
142901	non-RSV	k__Bacteria.p__Proteobacteria.c__Gammaproteobacteria.o__Pasteurellales.f__Pasteurellaceae.g__Haemophilus	0.0127592
142904	non-RSV	k__Bacteria.p__Proteobacteria.c__Gammaproteobacteria.o__Pasteurellales.f__Pasteurellaceae.g__Haemophilus	0.00375184
142907	non-RSV	k__Bacteria.p__Proteobacteria.c__Gammaproteobacteria.o__Pasteurellales.f__Pasteurellaceae.g__Haemophilus	0.00255323
142962	non-RSV	k__Bacteria.p__Proteobacteria.c__Gammaproteobacteria.o__Pasteurellales.f__Pasteurellaceae.g__Haemophilus	0.19
142966	non-RSV	k__Bacteria.p__Proteobacteria.c__Gammaproteobacteria.o__Pasteurellales.f__Pasteurellaceae.g__Haemophilus	0.00804077
143029	non-RSV	k__Bacteria.p__Proteobacteria.c__Gammaproteobacteria.o__Pasteurellales.f__Pasteurellaceae.g__Haemophilus	0.00164557
143051	non-RSV	k__Bacteria.p__Proteobacteria.c__Gammaproteobacteria.o__Pasteurellales.f__Pasteurellaceae.g__Haemophilus	0.0259524
143311	non-RSV	k__Bacteria.p__Proteobacteria.c__Gammaproteobacteria.o__Pasteurellales.f__Pasteurellaceae.g__Haemophilus	0
143578	non-RSV	k__Bacteria.p__Proteobacteria.c__Gammaproteobacteria.o__Pasteurellales.f__Pasteurellaceae.g__Haemophilus	0
143617	non-RSV	k__Bacteria.p__Proteobacteria.c__Gammaproteobacteria.o__Pasteurellales.f__Pasteurellaceae.g__Haemophilus	0.0070925
143873	non-RSV	k__Bacteria.p__Proteobacteria.c__Gammaproteobacteria.o__Pasteurellales.f__Pasteurellaceae.g__Haemophilus	0.00292107
144094	non-RSV	k__Bacteria.p__Proteobacteria.c__Gammaproteobacteria.o__Pasteurellales.f__Pasteurellaceae.g__Haemophilus	0.201754
144137	non-RSV	k__Bacteria.p__Proteobacteria.c__Gammaproteobacteria.o__Pasteurellales.f__Pasteurellaceae.g__Haemophilus	0.0429039
144280	non-RSV	k__Bacteria.p__Proteobacteria.c__Gammaproteobacteria.o__Pasteurellales.f__Pasteurellaceae.g__Haemophilus	0.0786532
144422	non-RSV	k__Bacteria.p__Proteobacteria.c__Gammaproteobacteria.o__Pasteurellales.f__Pasteurellaceae.g__Haemophilus	0.318203
P0016-2	non-RSV	k__Bacteria.p__Proteobacteria.c__Gammaproteobacteria.o__Pasteurellales.f__Pasteurellaceae.g__Haemophilus	0.00418054
P0112-2	non-RSV	k__Bacteria.p__Proteobacteria.c__Gammaproteobacteria.o__Pasteurellales.f__Pasteurellaceae.g__Haemophilus	0.315455
P0144-2	non-RSV	k__Bacteria.p__Proteobacteria.c__Gammaproteobacteria.o__Pasteurellales.f__Pasteurellaceae.g__Haemophilus	0.00308166
P0209-2	non-RSV	k__Bacteria.p__Proteobacteria.c__Gammaproteobacteria.o__Pasteurellales.f__Pasteurellaceae.g__Haemophilus	0.0671034
P0210-2	non-RSV	k__Bacteria.p__Proteobacteria.c__Gammaproteobacteria.o__Pasteurellales.f__Pasteurellaceae.g__Haemophilus	0.0145606
P0210-3	non-RSV	k__Bacteria.p__Proteobacteria.c__Gammaproteobacteria.o__Pasteurellales.f__Pasteurellaceae.g__Haemophilus	0.491008
P0211-2	non-RSV	k__Bacteria.p__Proteobacteria.c__Gammaproteobacteria.o__Pasteurellales.f__Pasteurellaceae.g__Haemophilus	0.0168945
P0217-2	non-RSV	k__Bacteria.p__Proteobacteria.c__Gammaproteobacteria.o__Pasteurellales.f__Pasteurellaceae.g__Haemophilus	0.0181951
P0248-2	non-RSV	k__Bacteria.p__Proteobacteria.c__Gammaproteobacteria.o__Pasteurellales.f__Pasteurellaceae.g__Haemophilus	0.067921
P0267-2	non-RSV	k__Bacteria.p__Proteobacteria.c__Gammaproteobacteria.o__Pasteurellales.f__Pasteurellaceae.g__Haemophilus	0.0458333
P0274-2	non-RSV	k__Bacteria.p__Proteobacteria.c__Gammaproteobacteria.o__Pasteurellales.f__Pasteurellaceae.g__Haemophilus	0.0939121
P0293-2	non-RSV	k__Bacteria.p__Proteobacteria.c__Gammaproteobacteria.o__Pasteurellales.f__Pasteurellaceae.g__Haemophilus	0.0829701
137115	non-RSV	k__Bacteria.p__Proteobacteria.c__Gammaproteobacteria.o__Pseudomonadales.f__Moraxellaceae.g__Moraxella	0.0759752
137389	non-RSV	k__Bacteria.p__Proteobacteria.c__Gammaproteobacteria.o__Pseudomonadales.f__Moraxellaceae.g__Moraxella	0
137529	non-RSV	k__Bacteria.p__Proteobacteria.c__Gammaproteobacteria.o__Pseudomonadales.f__Moraxellaceae.g__Moraxella	0
137608	non-RSV	k__Bacteria.p__Proteobacteria.c__Gammaproteobacteria.o__Pseudomonadales.f__Moraxellaceae.g__Moraxella	0.185855
137749	non-RSV	k__Bacteria.p__Proteobacteria.c__Gammaproteobacteria.o__Pseudomonadales.f__Moraxellaceae.g__Moraxella	0
137843	non-RSV	k__Bacteria.p__Proteobacteria.c__Gammaproteobacteria.o__Pseudomonadales.f__Moraxellaceae.g__Moraxella	0.0654417
137882	non-RSV	k__Bacteria.p__Proteobacteria.c__Gammaproteobacteria.o__Pseudomonadales.f__Moraxellaceae.g__Moraxella	0
138042	non-RSV	k__Bacteria.p__Proteobacteria.c__Gammaproteobacteria.o__Pseudomonadales.f__Moraxellaceae.g__Moraxella	0
138375	non-RSV	k__Bacteria.p__Proteobacteria.c__Gammaproteobacteria.o__Pseudomonadales.f__Moraxellaceae.g__Moraxella	0.0271744
138423	non-RSV	k__Bacteria.p__Proteobacteria.c__Gammaproteobacteria.o__Pseudomonadales.f__Moraxellaceae.g__Moraxella	0
138618	non-RSV	k__Bacteria.p__Proteobacteria.c__Gammaproteobacteria.o__Pseudomonadales.f__Moraxellaceae.g__Moraxella	0.0229289
140331	non-RSV	k__Bacteria.p__Proteobacteria.c__Gammaproteobacteria.o__Pseudomonadales.f__Moraxellaceae.g__Moraxella	0.00222184
140448	non-RSV	k__Bacteria.p__Proteobacteria.c__Gammaproteobacteria.o__Pseudomonadales.f__Moraxellaceae.g__Moraxella	0.0122034
141254	non-RSV	k__Bacteria.p__Proteobacteria.c__Gammaproteobacteria.o__Pseudomonadales.f__Moraxellaceae.g__Moraxella	0.0232373
141288	non-RSV	k__Bacteria.p__Proteobacteria.c__Gammaproteobacteria.o__Pseudomonadales.f__Moraxellaceae.g__Moraxella	0
142296	non-RSV	k__Bacteria.p__Proteobacteria.c__Gammaproteobacteria.o__Pseudomonadales.f__Moraxellaceae.g__Moraxella	0.0796928
142430	non-RSV	k__Bacteria.p__Proteobacteria.c__Gammaproteobacteria.o__Pseudomonadales.f__Moraxellaceae.g__Moraxella	0
142901	non-RSV	k__Bacteria.p__Proteobacteria.c__Gammaproteobacteria.o__Pseudomonadales.f__Moraxellaceae.g__Moraxella	0.0152216
142904	non-RSV	k__Bacteria.p__Proteobacteria.c__Gammaproteobacteria.o__Pseudomonadales.f__Moraxellaceae.g__Moraxella	0.000766951
142907	non-RSV	k__Bacteria.p__Proteobacteria.c__Gammaproteobacteria.o__Pseudomonadales.f__Moraxellaceae.g__Moraxella	0
142962	non-RSV	k__Bacteria.p__Proteobacteria.c__Gammaproteobacteria.o__Pseudomonadales.f__Moraxellaceae.g__Moraxella	0
142966	non-RSV	k__Bacteria.p__Proteobacteria.c__Gammaproteobacteria.o__Pseudomonadales.f__Moraxellaceae.g__Moraxella	0.00185914
143029	non-RSV	k__Bacteria.p__Proteobacteria.c__Gammaproteobacteria.o__Pseudomonadales.f__Moraxellaceae.g__Moraxella	0.00539327
143051	non-RSV	k__Bacteria.p__Proteobacteria.c__Gammaproteobacteria.o__Pseudomonadales.f__Moraxellaceae.g__Moraxella	0.00436106
143311	non-RSV	k__Bacteria.p__Proteobacteria.c__Gammaproteobacteria.o__Pseudomonadales.f__Moraxellaceae.g__Moraxella	0
143578	non-RSV	k__Bacteria.p__Proteobacteria.c__Gammaproteobacteria.o__Pseudomonadales.f__Moraxellaceae.g__Moraxella	0
143617	non-RSV	k__Bacteria.p__Proteobacteria.c__Gammaproteobacteria.o__Pseudomonadales.f__Moraxellaceae.g__Moraxella	0.00612972
143873	non-RSV	k__Bacteria.p__Proteobacteria.c__Gammaproteobacteria.o__Pseudomonadales.f__Moraxellaceae.g__Moraxella	0.00996778
144094	non-RSV	k__Bacteria.p__Proteobacteria.c__Gammaproteobacteria.o__Pseudomonadales.f__Moraxellaceae.g__Moraxella	0
144137	non-RSV	k__Bacteria.p__Proteobacteria.c__Gammaproteobacteria.o__Pseudomonadales.f__Moraxellaceae.g__Moraxella	0.00328036
144280	non-RSV	k__Bacteria.p__Proteobacteria.c__Gammaproteobacteria.o__Pseudomonadales.f__Moraxellaceae.g__Moraxella	0.00201563
144422	non-RSV	k__Bacteria.p__Proteobacteria.c__Gammaproteobacteria.o__Pseudomonadales.f__Moraxellaceae.g__Moraxella	0
P0016-2	non-RSV	k__Bacteria.p__Proteobacteria.c__Gammaproteobacteria.o__Pseudomonadales.f__Moraxellaceae.g__Moraxella	0
P0112-2	non-RSV	k__Bacteria.p__Proteobacteria.c__Gammaproteobacteria.o__Pseudomonadales.f__Moraxellaceae.g__Moraxella	0.0370473
P0144-2	non-RSV	k__Bacteria.p__Proteobacteria.c__Gammaproteobacteria.o__Pseudomonadales.f__Moraxellaceae.g__Moraxella	0.00165089
P0209-2	non-RSV	k__Bacteria.p__Proteobacteria.c__Gammaproteobacteria.o__Pseudomonadales.f__Moraxellaceae.g__Moraxella	0.00213072
P0210-2	non-RSV	k__Bacteria.p__Proteobacteria.c__Gammaproteobacteria.o__Pseudomonadales.f__Moraxellaceae.g__Moraxella	0.00756004
P0210-3	non-RSV	k__Bacteria.p__Proteobacteria.c__Gammaproteobacteria.o__Pseudomonadales.f__Moraxellaceae.g__Moraxella	0.0577631
P0211-2	non-RSV	k__Bacteria.p__Proteobacteria.c__Gammaproteobacteria.o__Pseudomonadales.f__Moraxellaceae.g__Moraxella	0.0155986
P0217-2	non-RSV	k__Bacteria.p__Proteobacteria.c__Gammaproteobacteria.o__Pseudomonadales.f__Moraxellaceae.g__Moraxella	0
P0248-2	non-RSV	k__Bacteria.p__Proteobacteria.c__Gammaproteobacteria.o__Pseudomonadales.f__Moraxellaceae.g__Moraxella	0
P0267-2	non-RSV	k__Bacteria.p__Proteobacteria.c__Gammaproteobacteria.o__Pseudomonadales.f__Moraxellaceae.g__Moraxella	0
P0274-2	non-RSV	k__Bacteria.p__Proteobacteria.c__Gammaproteobacteria.o__Pseudomonadales.f__Moraxellaceae.g__Moraxella	0.0104946
P0293-2	non-RSV	k__Bacteria.p__Proteobacteria.c__Gammaproteobacteria.o__Pseudomonadales.f__Moraxellaceae.g__Moraxella	0.00435866
137115	non-RSV	k__Bacteria.p__Proteobacteria.c__Gammaproteobacteria.o__Pseudomonadales.f__Pseudomonadaceae.g__	0.000622859
137389	non-RSV	k__Bacteria.p__Proteobacteria.c__Gammaproteobacteria.o__Pseudomonadales.f__Pseudomonadaceae.g__	0.00142691
137529	non-RSV	k__Bacteria.p__Proteobacteria.c__Gammaproteobacteria.o__Pseudomonadales.f__Pseudomonadaceae.g__	0
137608	non-RSV	k__Bacteria.p__Proteobacteria.c__Gammaproteobacteria.o__Pseudomonadales.f__Pseudomonadaceae.g__	0
137749	non-RSV	k__Bacteria.p__Proteobacteria.c__Gammaproteobacteria.o__Pseudomonadales.f__Pseudomonadaceae.g__	0
137843	non-RSV	k__Bacteria.p__Proteobacteria.c__Gammaproteobacteria.o__Pseudomonadales.f__Pseudomonadaceae.g__	0
137882	non-RSV	k__Bacteria.p__Proteobacteria.c__Gammaproteobacteria.o__Pseudomonadales.f__Pseudomonadaceae.g__	0
138042	non-RSV	k__Bacteria.p__Proteobacteria.c__Gammaproteobacteria.o__Pseudomonadales.f__Pseudomonadaceae.g__	0.00111987
138375	non-RSV	k__Bacteria.p__Proteobacteria.c__Gammaproteobacteria.o__Pseudomonadales.f__Pseudomonadaceae.g__	0.00026979
138423	non-RSV	k__Bacteria.p__Proteobacteria.c__Gammaproteobacteria.o__Pseudomonadales.f__Pseudomonadaceae.g__	0.000822802
138618	non-RSV	k__Bacteria.p__Proteobacteria.c__Gammaproteobacteria.o__Pseudomonadales.f__Pseudomonadaceae.g__	0
140331	non-RSV	k__Bacteria.p__Proteobacteria.c__Gammaproteobacteria.o__Pseudomonadales.f__Pseudomonadaceae.g__	0
140448	non-RSV	k__Bacteria.p__Proteobacteria.c__Gammaproteobacteria.o__Pseudomonadales.f__Pseudomonadaceae.g__	0
141254	non-RSV	k__Bacteria.p__Proteobacteria.c__Gammaproteobacteria.o__Pseudomonadales.f__Pseudomonadaceae.g__	0.000805116
141288	non-RSV	k__Bacteria.p__Proteobacteria.c__Gammaproteobacteria.o__Pseudomonadales.f__Pseudomonadaceae.g__	0
142296	non-RSV	k__Bacteria.p__Proteobacteria.c__Gammaproteobacteria.o__Pseudomonadales.f__Pseudomonadaceae.g__	0
142430	non-RSV	k__Bacteria.p__Proteobacteria.c__Gammaproteobacteria.o__Pseudomonadales.f__Pseudomonadaceae.g__	0
142901	non-RSV	k__Bacteria.p__Proteobacteria.c__Gammaproteobacteria.o__Pseudomonadales.f__Pseudomonadaceae.g__	0
142904	non-RSV	k__Bacteria.p__Proteobacteria.c__Gammaproteobacteria.o__Pseudomonadales.f__Pseudomonadaceae.g__	0.0136807
142907	non-RSV	k__Bacteria.p__Proteobacteria.c__Gammaproteobacteria.o__Pseudomonadales.f__Pseudomonadaceae.g__	0.00346677
142962	non-RSV	k__Bacteria.p__Proteobacteria.c__Gammaproteobacteria.o__Pseudomonadales.f__Pseudomonadaceae.g__	0
142966	non-RSV	k__Bacteria.p__Proteobacteria.c__Gammaproteobacteria.o__Pseudomonadales.f__Pseudomonadaceae.g__	0.177193
143029	non-RSV	k__Bacteria.p__Proteobacteria.c__Gammaproteobacteria.o__Pseudomonadales.f__Pseudomonadaceae.g__	0
143051	non-RSV	k__Bacteria.p__Proteobacteria.c__Gammaproteobacteria.o__Pseudomonadales.f__Pseudomonadaceae.g__	0.000518391
143311	non-RSV	k__Bacteria.p__Proteobacteria.c__Gammaproteobacteria.o__Pseudomonadales.f__Pseudomonadaceae.g__	0.0070809
143578	non-RSV	k__Bacteria.p__Proteobacteria.c__Gammaproteobacteria.o__Pseudomonadales.f__Pseudomonadaceae.g__	0.171244
143617	non-RSV	k__Bacteria.p__Proteobacteria.c__Gammaproteobacteria.o__Pseudomonadales.f__Pseudomonadaceae.g__	0.00117673
143873	non-RSV	k__Bacteria.p__Proteobacteria.c__Gammaproteobacteria.o__Pseudomonadales.f__Pseudomonadaceae.g__	0
144094	non-RSV	k__Bacteria.p__Proteobacteria.c__Gammaproteobacteria.o__Pseudomonadales.f__Pseudomonadaceae.g__	0
144137	non-RSV	k__Bacteria.p__Proteobacteria.c__Gammaproteobacteria.o__Pseudomonadales.f__Pseudomonadaceae.g__	0
144280	non-RSV	k__Bacteria.p__Proteobacteria.c__Gammaproteobacteria.o__Pseudomonadales.f__Pseudomonadaceae.g__	0.0860631
144422	non-RSV	k__Bacteria.p__Proteobacteria.c__Gammaproteobacteria.o__Pseudomonadales.f__Pseudomonadaceae.g__	0.00381261
P0016-2	non-RSV	k__Bacteria.p__Proteobacteria.c__Gammaproteobacteria.o__Pseudomonadales.f__Pseudomonadaceae.g__	0.000155512
P0112-2	non-RSV	k__Bacteria.p__Proteobacteria.c__Gammaproteobacteria.o__Pseudomonadales.f__Pseudomonadaceae.g__	0
P0144-2	non-RSV	k__Bacteria.p__Proteobacteria.c__Gammaproteobacteria.o__Pseudomonadales.f__Pseudomonadaceae.g__	0.134217
P0209-2	non-RSV	k__Bacteria.p__Proteobacteria.c__Gammaproteobacteria.o__Pseudomonadales.f__Pseudomonadaceae.g__	0.000259142
P0210-2	non-RSV	k__Bacteria.p__Proteobacteria.c__Gammaproteobacteria.o__Pseudomonadales.f__Pseudomonadaceae.g__	0
P0210-3	non-RSV	k__Bacteria.p__Proteobacteria.c__Gammaproteobacteria.o__Pseudomonadales.f__Pseudomonadaceae.g__	0
P0211-2	non-RSV	k__Bacteria.p__Proteobacteria.c__Gammaproteobacteria.o__Pseudomonadales.f__Pseudomonadaceae.g__	0
P0217-2	non-RSV	k__Bacteria.p__Proteobacteria.c__Gammaproteobacteria.o__Pseudomonadales.f__Pseudomonadaceae.g__	0
P0248-2	non-RSV	k__Bacteria.p__Proteobacteria.c__Gammaproteobacteria.o__Pseudomonadales.f__Pseudomonadaceae.g__	0
P0267-2	non-RSV	k__Bacteria.p__Proteobacteria.c__Gammaproteobacteria.o__Pseudomonadales.f__Pseudomonadaceae.g__	0
P0274-2	non-RSV	k__Bacteria.p__Proteobacteria.c__Gammaproteobacteria.o__Pseudomonadales.f__Pseudomonadaceae.g__	0.211642
P0293-2	non-RSV	k__Bacteria.p__Proteobacteria.c__Gammaproteobacteria.o__Pseudomonadales.f__Pseudomonadaceae.g__	0
137115	non-RSV	s.others	0.0343656
137389	non-RSV	s.others	0.0353933
137529	non-RSV	s.others	0.315893
137608	non-RSV	s.others	0.126272
137749	non-RSV	s.others	0.215686
137843	non-RSV	s.others	0.060515
137882	non-RSV	s.others	0
138042	non-RSV	s.others	0.104419
138375	non-RSV	s.others	0.0168479
138423	non-RSV	s.others	0.000158231
138618	non-RSV	s.others	0.192945
140331	non-RSV	s.others	0.0331186
140448	non-RSV	s.others	0.378102
141254	non-RSV	s.others	0.057885
141288	non-RSV	s.others	0.1
142296	non-RSV	s.others	0.0516268
142430	non-RSV	s.others	0.0640563
142901	non-RSV	s.others	0.061512
142904	non-RSV	s.others	0.0426798
142907	non-RSV	s.others	0.0568738
142962	non-RSV	s.others	0
142966	non-RSV	s.others	0.0371827
143029	non-RSV	s.others	0.00832295
143051	non-RSV	s.others	0.017148
143311	non-RSV	s.others	0.0230129
143578	non-RSV	s.others	0.00463269
143617	non-RSV	s.others	0.0125162
143873	non-RSV	s.others	0.0766405
144094	non-RSV	s.others	0
144137	non-RSV	s.others	0.0352863
144280	non-RSV	s.others	0.030423
144422	non-RSV	s.others	0.152613
P0016-2	non-RSV	s.others	0.0997109
P0112-2	non-RSV	s.others	0.0603631
P0144-2	non-RSV	s.others	0.0149681
P0209-2	non-RSV	s.others	0.078592
P0210-2	non-RSV	s.others	0.156291
P0210-3	non-RSV	s.others	0.016352
P0211-2	non-RSV	s.others	0.077256
P0217-2	non-RSV	s.others	0.0105225
P0248-2	non-RSV	s.others	0.0896543
P0267-2	non-RSV	s.others	0.454167
P0274-2	non-RSV	s.others	0.327123
P0293-2	non-RSV	s.others	0.150529
137105	RSV	k__Bacteria.p__Actinobacteria.c__Actinobacteria.o__Actinomycetales.f__Corynebacteriaceae.g__Corynebacterium	0.00616469
137145	RSV	k__Bacteria.p__Actinobacteria.c__Actinobacteria.o__Actinomycetales.f__Corynebacteriaceae.g__Corynebacterium	0
137205	RSV	k__Bacteria.p__Actinobacteria.c__Actinobacteria.o__Actinomycetales.f__Corynebacteriaceae.g__Corynebacterium	0.0194197
137330	RSV	k__Bacteria.p__Actinobacteria.c__Actinobacteria.o__Actinomycetales.f__Corynebacteriaceae.g__Corynebacterium	0.000494916
137447	RSV	k__Bacteria.p__Actinobacteria.c__Actinobacteria.o__Actinomycetales.f__Corynebacteriaceae.g__Corynebacterium	0.216427
138442	RSV	k__Bacteria.p__Actinobacteria.c__Actinobacteria.o__Actinomycetales.f__Corynebacteriaceae.g__Corynebacterium	0.00081165
138479	RSV	k__Bacteria.p__Actinobacteria.c__Actinobacteria.o__Actinomycetales.f__Corynebacteriaceae.g__Corynebacterium	0.00133568
138563	RSV	k__Bacteria.p__Actinobacteria.c__Actinobacteria.o__Actinomycetales.f__Corynebacteriaceae.g__Corynebacterium	0.0459594
143095	RSV	k__Bacteria.p__Actinobacteria.c__Actinobacteria.o__Actinomycetales.f__Corynebacteriaceae.g__Corynebacterium	0.00516808
143105	RSV	k__Bacteria.p__Actinobacteria.c__Actinobacteria.o__Actinomycetales.f__Corynebacteriaceae.g__Corynebacterium	0.00743714
143229	RSV	k__Bacteria.p__Actinobacteria.c__Actinobacteria.o__Actinomycetales.f__Corynebacteriaceae.g__Corynebacterium	0.0863324
143296	RSV	k__Bacteria.p__Actinobacteria.c__Actinobacteria.o__Actinomycetales.f__Corynebacteriaceae.g__Corynebacterium	0.00319652
143313	RSV	k__Bacteria.p__Actinobacteria.c__Actinobacteria.o__Actinomycetales.f__Corynebacteriaceae.g__Corynebacterium	0.145235
143315	RSV	k__Bacteria.p__Actinobacteria.c__Actinobacteria.o__Actinomycetales.f__Corynebacteriaceae.g__Corynebacterium	0.000616889
143316	RSV	k__Bacteria.p__Actinobacteria.c__Actinobacteria.o__Actinomycetales.f__Corynebacteriaceae.g__Corynebacterium	0.136642
143374	RSV	k__Bacteria.p__Actinobacteria.c__Actinobacteria.o__Actinomycetales.f__Corynebacteriaceae.g__Corynebacterium	0
143375	RSV	k__Bacteria.p__Actinobacteria.c__Actinobacteria.o__Actinomycetales.f__Corynebacteriaceae.g__Corynebacterium	0.235468
143404	RSV	k__Bacteria.p__Actinobacteria.c__Actinobacteria.o__Actinomycetales.f__Corynebacteriaceae.g__Corynebacterium	0.00586778
143569	RSV	k__Bacteria.p__Actinobacteria.c__Actinobacteria.o__Actinomycetales.f__Corynebacteriaceae.g__Corynebacterium	0.00632571
143654	RSV	k__Bacteria.p__Actinobacteria.c__Actinobacteria.o__Actinomycetales.f__Corynebacteriaceae.g__Corynebacterium	0.227172
143727	RSV	k__Bacteria.p__Actinobacteria.c__Actinobacteria.o__Actinomycetales.f__Corynebacteriaceae.g__Corynebacterium	0.000554349
143734	RSV	k__Bacteria.p__Actinobacteria.c__Actinobacteria.o__Actinomycetales.f__Corynebacteriaceae.g__Corynebacterium	0.0757615
143774	RSV	k__Bacteria.p__Actinobacteria.c__Actinobacteria.o__Actinomycetales.f__Corynebacteriaceae.g__Corynebacterium	0.0205447
143843	RSV	k__Bacteria.p__Actinobacteria.c__Actinobacteria.o__Actinomycetales.f__Corynebacteriaceae.g__Corynebacterium	0.473471
143885	RSV	k__Bacteria.p__Actinobacteria.c__Actinobacteria.o__Actinomycetales.f__Corynebacteriaceae.g__Corynebacterium	0.0192939
143994	RSV	k__Bacteria.p__Actinobacteria.c__Actinobacteria.o__Actinomycetales.f__Corynebacteriaceae.g__Corynebacterium	0.00155804
144028	RSV	k__Bacteria.p__Actinobacteria.c__Actinobacteria.o__Actinomycetales.f__Corynebacteriaceae.g__Corynebacterium	0.0111064
144151	RSV	k__Bacteria.p__Actinobacteria.c__Actinobacteria.o__Actinomycetales.f__Corynebacteriaceae.g__Corynebacterium	0.0408776
144533	RSV	k__Bacteria.p__Actinobacteria.c__Actinobacteria.o__Actinomycetales.f__Corynebacteriaceae.g__Corynebacterium	0.000303303
P0016-1	RSV	k__Bacteria.p__Actinobacteria.c__Actinobacteria.o__Actinomycetales.f__Corynebacteriaceae.g__Corynebacterium	0.00150772
P0112-1	RSV	k__Bacteria.p__Actinobacteria.c__Actinobacteria.o__Actinomycetales.f__Corynebacteriaceae.g__Corynebacterium	0.0289734
P0144-1	RSV	k__Bacteria.p__Actinobacteria.c__Actinobacteria.o__Actinomycetales.f__Corynebacteriaceae.g__Corynebacterium	0.138157
P0209-1	RSV	k__Bacteria.p__Actinobacteria.c__Actinobacteria.o__Actinomycetales.f__Corynebacteriaceae.g__Corynebacterium	0.0345151
P0210-1	RSV	k__Bacteria.p__Actinobacteria.c__Actinobacteria.o__Actinomycetales.f__Corynebacteriaceae.g__Corynebacterium	0.0055736
P0211-1	RSV	k__Bacteria.p__Actinobacteria.c__Actinobacteria.o__Actinomycetales.f__Corynebacteriaceae.g__Corynebacterium	0
P0217-1	RSV	k__Bacteria.p__Actinobacteria.c__Actinobacteria.o__Actinomycetales.f__Corynebacteriaceae.g__Corynebacterium	0
P0248-1	RSV	k__Bacteria.p__Actinobacteria.c__Actinobacteria.o__Actinomycetales.f__Corynebacteriaceae.g__Corynebacterium	0.0433174
P0267-1	RSV	k__Bacteria.p__Actinobacteria.c__Actinobacteria.o__Actinomycetales.f__Corynebacteriaceae.g__Corynebacterium	0.00269321
P0274-1	RSV	k__Bacteria.p__Actinobacteria.c__Actinobacteria.o__Actinomycetales.f__Corynebacteriaceae.g__Corynebacterium	0.00165472
P0293-1	RSV	k__Bacteria.p__Actinobacteria.c__Actinobacteria.o__Actinomycetales.f__Corynebacteriaceae.g__Corynebacterium	0
137105	RSV	k__Bacteria.p__Actinobacteria.c__Actinobacteria.o__Actinomycetales.f__Micrococcaceae.g__Rothia	0.0711904
137145	RSV	k__Bacteria.p__Actinobacteria.c__Actinobacteria.o__Actinomycetales.f__Micrococcaceae.g__Rothia	0.00485488
137205	RSV	k__Bacteria.p__Actinobacteria.c__Actinobacteria.o__Actinomycetales.f__Micrococcaceae.g__Rothia	0
137330	RSV	k__Bacteria.p__Actinobacteria.c__Actinobacteria.o__Actinomycetales.f__Micrococcaceae.g__Rothia	0.00431438
137447	RSV	k__Bacteria.p__Actinobacteria.c__Actinobacteria.o__Actinomycetales.f__Micrococcaceae.g__Rothia	0.000296215
138442	RSV	k__Bacteria.p__Actinobacteria.c__Actinobacteria.o__Actinomycetales.f__Micrococcaceae.g__Rothia	0.0044959
138479	RSV	k__Bacteria.p__Actinobacteria.c__Actinobacteria.o__Actinomycetales.f__Micrococcaceae.g__Rothia	0.00359066
138563	RSV	k__Bacteria.p__Actinobacteria.c__Actinobacteria.o__Actinomycetales.f__Micrococcaceae.g__Rothia	0.00850548
143095	RSV	k__Bacteria.p__Actinobacteria.c__Actinobacteria.o__Actinomycetales.f__Micrococcaceae.g__Rothia	0.0177896
143105	RSV	k__Bacteria.p__Actinobacteria.c__Actinobacteria.o__Actinomycetales.f__Micrococcaceae.g__Rothia	0.0110226
143229	RSV	k__Bacteria.p__Actinobacteria.c__Actinobacteria.o__Actinomycetales.f__Micrococcaceae.g__Rothia	0.0304566
143296	RSV	k__Bacteria.p__Actinobacteria.c__Actinobacteria.o__Actinomycetales.f__Micrococcaceae.g__Rothia	0.0360838
143313	RSV	k__Bacteria.p__Actinobacteria.c__Actinobacteria.o__Actinomycetales.f__Micrococcaceae.g__Rothia	0.169945
143315	RSV	k__Bacteria.p__Actinobacteria.c__Actinobacteria.o__Actinomycetales.f__Micrococcaceae.g__Rothia	0.00694571
143316	RSV	k__Bacteria.p__Actinobacteria.c__Actinobacteria.o__Actinomycetales.f__Micrococcaceae.g__Rothia	0.000987057
143374	RSV	k__Bacteria.p__Actinobacteria.c__Actinobacteria.o__Actinomycetales.f__Micrococcaceae.g__Rothia	0.00157233
143375	RSV	k__Bacteria.p__Actinobacteria.c__Actinobacteria.o__Actinomycetales.f__Micrococcaceae.g__Rothia	0
143404	RSV	k__Bacteria.p__Actinobacteria.c__Actinobacteria.o__Actinomycetales.f__Micrococcaceae.g__Rothia	0.00590219
143569	RSV	k__Bacteria.p__Actinobacteria.c__Actinobacteria.o__Actinomycetales.f__Micrococcaceae.g__Rothia	0.00596752
143654	RSV	k__Bacteria.p__Actinobacteria.c__Actinobacteria.o__Actinomycetales.f__Micrococcaceae.g__Rothia	0
143727	RSV	k__Bacteria.p__Actinobacteria.c__Actinobacteria.o__Actinomycetales.f__Micrococcaceae.g__Rothia	0.02289
143734	RSV	k__Bacteria.p__Actinobacteria.c__Actinobacteria.o__Actinomycetales.f__Micrococcaceae.g__Rothia	0.244137
143774	RSV	k__Bacteria.p__Actinobacteria.c__Actinobacteria.o__Actinomycetales.f__Micrococcaceae.g__Rothia	0.00887051
143843	RSV	k__Bacteria.p__Actinobacteria.c__Actinobacteria.o__Actinomycetales.f__Micrococcaceae.g__Rothia	0.0134536
143885	RSV	k__Bacteria.p__Actinobacteria.c__Actinobacteria.o__Actinomycetales.f__Micrococcaceae.g__Rothia	0.00405369
143994	RSV	k__Bacteria.p__Actinobacteria.c__Actinobacteria.o__Actinomycetales.f__Micrococcaceae.g__Rothia	0.00590648
144028	RSV	k__Bacteria.p__Actinobacteria.c__Actinobacteria.o__Actinomycetales.f__Micrococcaceae.g__Rothia	0.000203058
144151	RSV	k__Bacteria.p__Actinobacteria.c__Actinobacteria.o__Actinomycetales.f__Micrococcaceae.g__Rothia	0.00816986
144533	RSV	k__Bacteria.p__Actinobacteria.c__Actinobacteria.o__Actinomycetales.f__Micrococcaceae.g__Rothia	0.0136747
P0016-1	RSV	k__Bacteria.p__Actinobacteria.c__Actinobacteria.o__Actinomycetales.f__Micrococcaceae.g__Rothia	0.0151363
P0112-1	RSV	k__Bacteria.p__Actinobacteria.c__Actinobacteria.o__Actinomycetales.f__Micrococcaceae.g__Rothia	0.0256709
P0144-1	RSV	k__Bacteria.p__Actinobacteria.c__Actinobacteria.o__Actinomycetales.f__Micrococcaceae.g__Rothia	0.00164783
P0209-1	RSV	k__Bacteria.p__Actinobacteria.c__Actinobacteria.o__Actinomycetales.f__Micrococcaceae.g__Rothia	0.0333884
P0210-1	RSV	k__Bacteria.p__Actinobacteria.c__Actinobacteria.o__Actinomycetales.f__Micrococcaceae.g__Rothia	0.00922125
P0211-1	RSV	k__Bacteria.p__Actinobacteria.c__Actinobacteria.o__Actinomycetales.f__Micrococcaceae.g__Rothia	0.00890069
P0217-1	RSV	k__Bacteria.p__Actinobacteria.c__Actinobacteria.o__Actinomycetales.f__Micrococcaceae.g__Rothia	0
P0248-1	RSV	k__Bacteria.p__Actinobacteria.c__Actinobacteria.o__Actinomycetales.f__Micrococcaceae.g__Rothia	0
P0267-1	RSV	k__Bacteria.p__Actinobacteria.c__Actinobacteria.o__Actinomycetales.f__Micrococcaceae.g__Rothia	0.00241106
P0274-1	RSV	k__Bacteria.p__Actinobacteria.c__Actinobacteria.o__Actinomycetales.f__Micrococcaceae.g__Rothia	0.0266856
P0293-1	RSV	k__Bacteria.p__Actinobacteria.c__Actinobacteria.o__Actinomycetales.f__Micrococcaceae.g__Rothia	0.0289254
137105	RSV	k__Bacteria.p__Bacteroidetes.c__Bacteroidia.o__Bacteroidales.f__.Paraprevotellaceae..g__.Prevotella.	0
137145	RSV	k__Bacteria.p__Bacteroidetes.c__Bacteroidia.o__Bacteroidales.f__.Paraprevotellaceae..g__.Prevotella.	0.0756127
137205	RSV	k__Bacteria.p__Bacteroidetes.c__Bacteroidia.o__Bacteroidales.f__.Paraprevotellaceae..g__.Prevotella.	0
137330	RSV	k__Bacteria.p__Bacteroidetes.c__Bacteroidia.o__Bacteroidales.f__.Paraprevotellaceae..g__.Prevotella.	0.0922481
137447	RSV	k__Bacteria.p__Bacteroidetes.c__Bacteroidia.o__Bacteroidales.f__.Paraprevotellaceae..g__.Prevotella.	0
138442	RSV	k__Bacteria.p__Bacteroidetes.c__Bacteroidia.o__Bacteroidales.f__.Paraprevotellaceae..g__.Prevotella.	0.123665
138479	RSV	k__Bacteria.p__Bacteroidetes.c__Bacteroidia.o__Bacteroidales.f__.Paraprevotellaceae..g__.Prevotella.	0.00952283
138563	RSV	k__Bacteria.p__Bacteroidetes.c__Bacteroidia.o__Bacteroidales.f__.Paraprevotellaceae..g__.Prevotella.	0
143095	RSV	k__Bacteria.p__Bacteroidetes.c__Bacteroidia.o__Bacteroidales.f__.Paraprevotellaceae..g__.Prevotella.	0.0240766
143105	RSV	k__Bacteria.p__Bacteroidetes.c__Bacteroidia.o__Bacteroidales.f__.Paraprevotellaceae..g__.Prevotella.	0.00576784
143229	RSV	k__Bacteria.p__Bacteroidetes.c__Bacteroidia.o__Bacteroidales.f__.Paraprevotellaceae..g__.Prevotella.	0.00821362
143296	RSV	k__Bacteria.p__Bacteroidetes.c__Bacteroidia.o__Bacteroidales.f__.Paraprevotellaceae..g__.Prevotella.	0
143313	RSV	k__Bacteria.p__Bacteroidetes.c__Bacteroidia.o__Bacteroidales.f__.Paraprevotellaceae..g__.Prevotella.	0
143315	RSV	k__Bacteria.p__Bacteroidetes.c__Bacteroidia.o__Bacteroidales.f__.Paraprevotellaceae..g__.Prevotella.	0.092442
143316	RSV	k__Bacteria.p__Bacteroidetes.c__Bacteroidia.o__Bacteroidales.f__.Paraprevotellaceae..g__.Prevotella.	0
143374	RSV	k__Bacteria.p__Bacteroidetes.c__Bacteroidia.o__Bacteroidales.f__.Paraprevotellaceae..g__.Prevotella.	0
143375	RSV	k__Bacteria.p__Bacteroidetes.c__Bacteroidia.o__Bacteroidales.f__.Paraprevotellaceae..g__.Prevotella.	0
143404	RSV	k__Bacteria.p__Bacteroidetes.c__Bacteroidia.o__Bacteroidales.f__.Paraprevotellaceae..g__.Prevotella.	0.000533434
143569	RSV	k__Bacteria.p__Bacteroidetes.c__Bacteroidia.o__Bacteroidales.f__.Paraprevotellaceae..g__.Prevotella.	0
143654	RSV	k__Bacteria.p__Bacteroidetes.c__Bacteroidia.o__Bacteroidales.f__.Paraprevotellaceae..g__.Prevotella.	0
143727	RSV	k__Bacteria.p__Bacteroidetes.c__Bacteroidia.o__Bacteroidales.f__.Paraprevotellaceae..g__.Prevotella.	0
143734	RSV	k__Bacteria.p__Bacteroidetes.c__Bacteroidia.o__Bacteroidales.f__.Paraprevotellaceae..g__.Prevotella.	0
143774	RSV	k__Bacteria.p__Bacteroidetes.c__Bacteroidia.o__Bacteroidales.f__.Paraprevotellaceae..g__.Prevotella.	0.00179059
143843	RSV	k__Bacteria.p__Bacteroidetes.c__Bacteroidia.o__Bacteroidales.f__.Paraprevotellaceae..g__.Prevotella.	0.000739208
143885	RSV	k__Bacteria.p__Bacteroidetes.c__Bacteroidia.o__Bacteroidales.f__.Paraprevotellaceae..g__.Prevotella.	0.00608463
143994	RSV	k__Bacteria.p__Bacteroidetes.c__Bacteroidia.o__Bacteroidales.f__.Paraprevotellaceae..g__.Prevotella.	0.169959
144028	RSV	k__Bacteria.p__Bacteroidetes.c__Bacteroidia.o__Bacteroidales.f__.Paraprevotellaceae..g__.Prevotella.	0.00144789
144151	RSV	k__Bacteria.p__Bacteroidetes.c__Bacteroidia.o__Bacteroidales.f__.Paraprevotellaceae..g__.Prevotella.	0
144533	RSV	k__Bacteria.p__Bacteroidetes.c__Bacteroidia.o__Bacteroidales.f__.Paraprevotellaceae..g__.Prevotella.	0.00751326
P0016-1	RSV	k__Bacteria.p__Bacteroidetes.c__Bacteroidia.o__Bacteroidales.f__.Paraprevotellaceae..g__.Prevotella.	0.000394174
P0112-1	RSV	k__Bacteria.p__Bacteroidetes.c__Bacteroidia.o__Bacteroidales.f__.Paraprevotellaceae..g__.Prevotella.	0
P0144-1	RSV	k__Bacteria.p__Bacteroidetes.c__Bacteroidia.o__Bacteroidales.f__.Paraprevotellaceae..g__.Prevotella.	0.00185708
P0209-1	RSV	k__Bacteria.p__Bacteroidetes.c__Bacteroidia.o__Bacteroidales.f__.Paraprevotellaceae..g__.Prevotella.	0
P0210-1	RSV	k__Bacteria.p__Bacteroidetes.c__Bacteroidia.o__Bacteroidales.f__.Paraprevotellaceae..g__.Prevotella.	0.0610276
P0211-1	RSV	k__Bacteria.p__Bacteroidetes.c__Bacteroidia.o__Bacteroidales.f__.Paraprevotellaceae..g__.Prevotella.	0.094483
P0217-1	RSV	k__Bacteria.p__Bacteroidetes.c__Bacteroidia.o__Bacteroidales.f__.Paraprevotellaceae..g__.Prevotella.	0
P0248-1	RSV	k__Bacteria.p__Bacteroidetes.c__Bacteroidia.o__Bacteroidales.f__.Paraprevotellaceae..g__.Prevotella.	0
P0267-1	RSV	k__Bacteria.p__Bacteroidetes.c__Bacteroidia.o__Bacteroidales.f__.Paraprevotellaceae..g__.Prevotella.	0.0743709
P0274-1	RSV	k__Bacteria.p__Bacteroidetes.c__Bacteroidia.o__Bacteroidales.f__.Paraprevotellaceae..g__.Prevotella.	0
P0293-1	RSV	k__Bacteria.p__Bacteroidetes.c__Bacteroidia.o__Bacteroidales.f__.Paraprevotellaceae..g__.Prevotella.	0
137105	RSV	k__Bacteria.p__Bacteroidetes.c__Bacteroidia.o__Bacteroidales.f__Porphyromonadaceae.g__Porphyromonas	0
137145	RSV	k__Bacteria.p__Bacteroidetes.c__Bacteroidia.o__Bacteroidales.f__Porphyromonadaceae.g__Porphyromonas	0.0277201
137205	RSV	k__Bacteria.p__Bacteroidetes.c__Bacteroidia.o__Bacteroidales.f__Porphyromonadaceae.g__Porphyromonas	0
137330	RSV	k__Bacteria.p__Bacteroidetes.c__Bacteroidia.o__Bacteroidales.f__Porphyromonadaceae.g__Porphyromonas	0.0349239
137447	RSV	k__Bacteria.p__Bacteroidetes.c__Bacteroidia.o__Bacteroidales.f__Porphyromonadaceae.g__Porphyromonas	0.00220045
138442	RSV	k__Bacteria.p__Bacteroidetes.c__Bacteroidia.o__Bacteroidales.f__Porphyromonadaceae.g__Porphyromonas	0.0408053
138479	RSV	k__Bacteria.p__Bacteroidetes.c__Bacteroidia.o__Bacteroidales.f__Porphyromonadaceae.g__Porphyromonas	0.00837101
138563	RSV	k__Bacteria.p__Bacteroidetes.c__Bacteroidia.o__Bacteroidales.f__Porphyromonadaceae.g__Porphyromonas	0
143095	RSV	k__Bacteria.p__Bacteroidetes.c__Bacteroidia.o__Bacteroidales.f__Porphyromonadaceae.g__Porphyromonas	0.0103931
143105	RSV	k__Bacteria.p__Bacteroidetes.c__Bacteroidia.o__Bacteroidales.f__Porphyromonadaceae.g__Porphyromonas	0.00399462
143229	RSV	k__Bacteria.p__Bacteroidetes.c__Bacteroidia.o__Bacteroidales.f__Porphyromonadaceae.g__Porphyromonas	0.0213491
143296	RSV	k__Bacteria.p__Bacteroidetes.c__Bacteroidia.o__Bacteroidales.f__Porphyromonadaceae.g__Porphyromonas	0.137819
143313	RSV	k__Bacteria.p__Bacteroidetes.c__Bacteroidia.o__Bacteroidales.f__Porphyromonadaceae.g__Porphyromonas	0
143315	RSV	k__Bacteria.p__Bacteroidetes.c__Bacteroidia.o__Bacteroidales.f__Porphyromonadaceae.g__Porphyromonas	0.0315984
143316	RSV	k__Bacteria.p__Bacteroidetes.c__Bacteroidia.o__Bacteroidales.f__Porphyromonadaceae.g__Porphyromonas	0
143374	RSV	k__Bacteria.p__Bacteroidetes.c__Bacteroidia.o__Bacteroidales.f__Porphyromonadaceae.g__Porphyromonas	0
143375	RSV	k__Bacteria.p__Bacteroidetes.c__Bacteroidia.o__Bacteroidales.f__Porphyromonadaceae.g__Porphyromonas	0
143404	RSV	k__Bacteria.p__Bacteroidetes.c__Bacteroidia.o__Bacteroidales.f__Porphyromonadaceae.g__Porphyromonas	0.044103
143569	RSV	k__Bacteria.p__Bacteroidetes.c__Bacteroidia.o__Bacteroidales.f__Porphyromonadaceae.g__Porphyromonas	0
143654	RSV	k__Bacteria.p__Bacteroidetes.c__Bacteroidia.o__Bacteroidales.f__Porphyromonadaceae.g__Porphyromonas	0
143727	RSV	k__Bacteria.p__Bacteroidetes.c__Bacteroidia.o__Bacteroidales.f__Porphyromonadaceae.g__Porphyromonas	0
143734	RSV	k__Bacteria.p__Bacteroidetes.c__Bacteroidia.o__Bacteroidales.f__Porphyromonadaceae.g__Porphyromonas	0.0082771
143774	RSV	k__Bacteria.p__Bacteroidetes.c__Bacteroidia.o__Bacteroidales.f__Porphyromonadaceae.g__Porphyromonas	0.0216638
143843	RSV	k__Bacteria.p__Bacteroidetes.c__Bacteroidia.o__Bacteroidales.f__Porphyromonadaceae.g__Porphyromonas	0.00519088
143885	RSV	k__Bacteria.p__Bacteroidetes.c__Bacteroidia.o__Bacteroidales.f__Porphyromonadaceae.g__Porphyromonas	0.0208417
143994	RSV	k__Bacteria.p__Bacteroidetes.c__Bacteroidia.o__Bacteroidales.f__Porphyromonadaceae.g__Porphyromonas	0.00206859
144028	RSV	k__Bacteria.p__Bacteroidetes.c__Bacteroidia.o__Bacteroidales.f__Porphyromonadaceae.g__Porphyromonas	0.00045026
144151	RSV	k__Bacteria.p__Bacteroidetes.c__Bacteroidia.o__Bacteroidales.f__Porphyromonadaceae.g__Porphyromonas	0
144533	RSV	k__Bacteria.p__Bacteroidetes.c__Bacteroidia.o__Bacteroidales.f__Porphyromonadaceae.g__Porphyromonas	0.0336927
P0016-1	RSV	k__Bacteria.p__Bacteroidetes.c__Bacteroidia.o__Bacteroidales.f__Porphyromonadaceae.g__Porphyromonas	0
P0112-1	RSV	k__Bacteria.p__Bacteroidetes.c__Bacteroidia.o__Bacteroidales.f__Porphyromonadaceae.g__Porphyromonas	0.00035226
P0144-1	RSV	k__Bacteria.p__Bacteroidetes.c__Bacteroidia.o__Bacteroidales.f__Porphyromonadaceae.g__Porphyromonas	0.0112994
P0209-1	RSV	k__Bacteria.p__Bacteroidetes.c__Bacteroidia.o__Bacteroidales.f__Porphyromonadaceae.g__Porphyromonas	0.00214076
P0210-1	RSV	k__Bacteria.p__Bacteroidetes.c__Bacteroidia.o__Bacteroidales.f__Porphyromonadaceae.g__Porphyromonas	0.0227808
P0211-1	RSV	k__Bacteria.p__Bacteroidetes.c__Bacteroidia.o__Bacteroidales.f__Porphyromonadaceae.g__Porphyromonas	0.00991889
P0217-1	RSV	k__Bacteria.p__Bacteroidetes.c__Bacteroidia.o__Bacteroidales.f__Porphyromonadaceae.g__Porphyromonas	0
P0248-1	RSV	k__Bacteria.p__Bacteroidetes.c__Bacteroidia.o__Bacteroidales.f__Porphyromonadaceae.g__Porphyromonas	0
P0267-1	RSV	k__Bacteria.p__Bacteroidetes.c__Bacteroidia.o__Bacteroidales.f__Porphyromonadaceae.g__Porphyromonas	0.0163388
P0274-1	RSV	k__Bacteria.p__Bacteroidetes.c__Bacteroidia.o__Bacteroidales.f__Porphyromonadaceae.g__Porphyromonas	0
P0293-1	RSV	k__Bacteria.p__Bacteroidetes.c__Bacteroidia.o__Bacteroidales.f__Porphyromonadaceae.g__Porphyromonas	0
137105	RSV	k__Bacteria.p__Bacteroidetes.c__Bacteroidia.o__Bacteroidales.f__Prevotellaceae.g__Prevotella	0
137145	RSV	k__Bacteria.p__Bacteroidetes.c__Bacteroidia.o__Bacteroidales.f__Prevotellaceae.g__Prevotella	0.101982
137205	RSV	k__Bacteria.p__Bacteroidetes.c__Bacteroidia.o__Bacteroidales.f__Prevotellaceae.g__Prevotella	0.000424475
137330	RSV	k__Bacteria.p__Bacteroidetes.c__Bacteroidia.o__Bacteroidales.f__Prevotellaceae.g__Prevotella	0.155501
137447	RSV	k__Bacteria.p__Bacteroidetes.c__Bacteroidia.o__Bacteroidales.f__Prevotellaceae.g__Prevotella	0
138442	RSV	k__Bacteria.p__Bacteroidetes.c__Bacteroidia.o__Bacteroidales.f__Prevotellaceae.g__Prevotella	0.0592743
138479	RSV	k__Bacteria.p__Bacteroidetes.c__Bacteroidia.o__Bacteroidales.f__Prevotellaceae.g__Prevotella	0.109277
138563	RSV	k__Bacteria.p__Bacteroidetes.c__Bacteroidia.o__Bacteroidales.f__Prevotellaceae.g__Prevotella	0
143095	RSV	k__Bacteria.p__Bacteroidetes.c__Bacteroidia.o__Bacteroidales.f__Prevotellaceae.g__Prevotella	0.0206344
143105	RSV	k__Bacteria.p__Bacteroidetes.c__Bacteroidia.o__Bacteroidales.f__Prevotellaceae.g__Prevotella	0.0312295
143229	RSV	k__Bacteria.p__Bacteroidetes.c__Bacteroidia.o__Bacteroidales.f__Prevotellaceae.g__Prevotella	0.00374398
143296	RSV	k__Bacteria.p__Bacteroidetes.c__Bacteroidia.o__Bacteroidales.f__Prevotellaceae.g__Prevotella	0
143313	RSV	k__Bacteria.p__Bacteroidetes.c__Bacteroidia.o__Bacteroidales.f__Prevotellaceae.g__Prevotella	0.000519243
143315	RSV	k__Bacteria.p__Bacteroidetes.c__Bacteroidia.o__Bacteroidales.f__Prevotellaceae.g__Prevotella	0.0140285
143316	RSV	k__Bacteria.p__Bacteroidetes.c__Bacteroidia.o__Bacteroidales.f__Prevotellaceae.g__Prevotella	0.000987057
143374	RSV	k__Bacteria.p__Bacteroidetes.c__Bacteroidia.o__Bacteroidales.f__Prevotellaceae.g__Prevotella	0
143375	RSV	k__Bacteria.p__Bacteroidetes.c__Bacteroidia.o__Bacteroidales.f__Prevotellaceae.g__Prevotella	0
143404	RSV	k__Bacteria.p__Bacteroidetes.c__Bacteroidia.o__Bacteroidales.f__Prevotellaceae.g__Prevotella	0.0120797
143569	RSV	k__Bacteria.p__Bacteroidetes.c__Bacteroidia.o__Bacteroidales.f__Prevotellaceae.g__Prevotella	0
143654	RSV	k__Bacteria.p__Bacteroidetes.c__Bacteroidia.o__Bacteroidales.f__Prevotellaceae.g__Prevotella	0
143727	RSV	k__Bacteria.p__Bacteroidetes.c__Bacteroidia.o__Bacteroidales.f__Prevotellaceae.g__Prevotella	0
143734	RSV	k__Bacteria.p__Bacteroidetes.c__Bacteroidia.o__Bacteroidales.f__Prevotellaceae.g__Prevotella	0
143774	RSV	k__Bacteria.p__Bacteroidetes.c__Bacteroidia.o__Bacteroidales.f__Prevotellaceae.g__Prevotella	0
143843	RSV	k__Bacteria.p__Bacteroidetes.c__Bacteroidia.o__Bacteroidales.f__Prevotellaceae.g__Prevotella	0.000229976
143885	RSV	k__Bacteria.p__Bacteroidetes.c__Bacteroidia.o__Bacteroidales.f__Prevotellaceae.g__Prevotella	0.047465
143994	RSV	k__Bacteria.p__Bacteroidetes.c__Bacteroidia.o__Bacteroidales.f__Prevotellaceae.g__Prevotella	0.0197088
144028	RSV	k__Bacteria.p__Bacteroidetes.c__Bacteroidia.o__Bacteroidales.f__Prevotellaceae.g__Prevotella	0.00115655
144151	RSV	k__Bacteria.p__Bacteroidetes.c__Bacteroidia.o__Bacteroidales.f__Prevotellaceae.g__Prevotella	0.000113339
144533	RSV	k__Bacteria.p__Bacteroidetes.c__Bacteroidia.o__Bacteroidales.f__Prevotellaceae.g__Prevotella	0.0127561
P0016-1	RSV	k__Bacteria.p__Bacteroidetes.c__Bacteroidia.o__Bacteroidales.f__Prevotellaceae.g__Prevotella	0.00307456
P0112-1	RSV	k__Bacteria.p__Bacteroidetes.c__Bacteroidia.o__Bacteroidales.f__Prevotellaceae.g__Prevotella	0
P0144-1	RSV	k__Bacteria.p__Bacteroidetes.c__Bacteroidia.o__Bacteroidales.f__Prevotellaceae.g__Prevotella	0.00766374
P0209-1	RSV	k__Bacteria.p__Bacteroidetes.c__Bacteroidia.o__Bacteroidales.f__Prevotellaceae.g__Prevotella	0
P0210-1	RSV	k__Bacteria.p__Bacteroidetes.c__Bacteroidia.o__Bacteroidales.f__Prevotellaceae.g__Prevotella	0.0178005
P0211-1	RSV	k__Bacteria.p__Bacteroidetes.c__Bacteroidia.o__Bacteroidales.f__Prevotellaceae.g__Prevotella	0.0559973
P0217-1	RSV	k__Bacteria.p__Bacteroidetes.c__Bacteroidia.o__Bacteroidales.f__Prevotellaceae.g__Prevotella	0
P0248-1	RSV	k__Bacteria.p__Bacteroidetes.c__Bacteroidia.o__Bacteroidales.f__Prevotellaceae.g__Prevotella	0.00342929
P0267-1	RSV	k__Bacteria.p__Bacteroidetes.c__Bacteroidia.o__Bacteroidales.f__Prevotellaceae.g__Prevotella	0.0235463
P0274-1	RSV	k__Bacteria.p__Bacteroidetes.c__Bacteroidia.o__Bacteroidales.f__Prevotellaceae.g__Prevotella	0
P0293-1	RSV	k__Bacteria.p__Bacteroidetes.c__Bacteroidia.o__Bacteroidales.f__Prevotellaceae.g__Prevotella	0
137105	RSV	k__Bacteria.p__Firmicutes.c__Bacilli.o__Bacillales.f__Staphylococcaceae.g__Staphylococcus	0.000234952
137145	RSV	k__Bacteria.p__Firmicutes.c__Bacilli.o__Bacillales.f__Staphylococcaceae.g__Staphylococcus	0
137205	RSV	k__Bacteria.p__Firmicutes.c__Bacilli.o__Bacillales.f__Staphylococcaceae.g__Staphylococcus	0
137330	RSV	k__Bacteria.p__Firmicutes.c__Bacilli.o__Bacillales.f__Staphylococcaceae.g__Staphylococcus	0
137447	RSV	k__Bacteria.p__Firmicutes.c__Bacilli.o__Bacillales.f__Staphylococcaceae.g__Staphylococcus	0.219664
138442	RSV	k__Bacteria.p__Firmicutes.c__Bacilli.o__Bacillales.f__Staphylococcaceae.g__Staphylococcus	0
138479	RSV	k__Bacteria.p__Firmicutes.c__Bacilli.o__Bacillales.f__Staphylococcaceae.g__Staphylococcus	0
138563	RSV	k__Bacteria.p__Firmicutes.c__Bacilli.o__Bacillales.f__Staphylococcaceae.g__Staphylococcus	0.0617487
143095	RSV	k__Bacteria.p__Firmicutes.c__Bacilli.o__Bacillales.f__Staphylococcaceae.g__Staphylococcus	0.000284482
143105	RSV	k__Bacteria.p__Firmicutes.c__Bacilli.o__Bacillales.f__Staphylococcaceae.g__Staphylococcus	0.00030528
143229	RSV	k__Bacteria.p__Firmicutes.c__Bacilli.o__Bacillales.f__Staphylococcaceae.g__Staphylococcus	0.323244
143296	RSV	k__Bacteria.p__Firmicutes.c__Bacilli.o__Bacillales.f__Staphylococcaceae.g__Staphylococcus	0.00149581
143313	RSV	k__Bacteria.p__Firmicutes.c__Bacilli.o__Bacillales.f__Staphylococcaceae.g__Staphylococcus	0.0597129
143315	RSV	k__Bacteria.p__Firmicutes.c__Bacilli.o__Bacillales.f__Staphylococcaceae.g__Staphylococcus	0
143316	RSV	k__Bacteria.p__Firmicutes.c__Bacilli.o__Bacillales.f__Staphylococcaceae.g__Staphylococcus	0.00035385
143374	RSV	k__Bacteria.p__Firmicutes.c__Bacilli.o__Bacillales.f__Staphylococcaceae.g__Staphylococcus	0.704688
143375	RSV	k__Bacteria.p__Firmicutes.c__Bacilli.o__Bacillales.f__Staphylococcaceae.g__Staphylococcus	0.507982
143404	RSV	k__Bacteria.p__Firmicutes.c__Bacilli.o__Bacillales.f__Staphylococcaceae.g__Staphylococcus	0.00338989
143569	RSV	k__Bacteria.p__Firmicutes.c__Bacilli.o__Bacillales.f__Staphylococcaceae.g__Staphylococcus	0.00555918
143654	RSV	k__Bacteria.p__Firmicutes.c__Bacilli.o__Bacillales.f__Staphylococcaceae.g__Staphylococcus	0.00183876
143727	RSV	k__Bacteria.p__Firmicutes.c__Bacilli.o__Bacillales.f__Staphylococcaceae.g__Staphylococcus	0.000669839
143734	RSV	k__Bacteria.p__Firmicutes.c__Bacilli.o__Bacillales.f__Staphylococcaceae.g__Staphylococcus	0.000758112
143774	RSV	k__Bacteria.p__Firmicutes.c__Bacilli.o__Bacillales.f__Staphylococcaceae.g__Staphylococcus	0.000318066
143843	RSV	k__Bacteria.p__Firmicutes.c__Bacilli.o__Bacillales.f__Staphylococcaceae.g__Staphylococcus	0.175373
143885	RSV	k__Bacteria.p__Firmicutes.c__Bacilli.o__Bacillales.f__Staphylococcaceae.g__Staphylococcus	0.00127753
143994	RSV	k__Bacteria.p__Firmicutes.c__Bacilli.o__Bacillales.f__Staphylococcaceae.g__Staphylococcus	0
144028	RSV	k__Bacteria.p__Firmicutes.c__Bacilli.o__Bacillales.f__Staphylococcaceae.g__Staphylococcus	0.000476745
144151	RSV	k__Bacteria.p__Firmicutes.c__Bacilli.o__Bacillales.f__Staphylococcaceae.g__Staphylococcus	0.011825
144533	RSV	k__Bacteria.p__Firmicutes.c__Bacilli.o__Bacillales.f__Staphylococcaceae.g__Staphylococcus	0
P0016-1	RSV	k__Bacteria.p__Firmicutes.c__Bacilli.o__Bacillales.f__Staphylococcaceae.g__Staphylococcus	0
P0112-1	RSV	k__Bacteria.p__Firmicutes.c__Bacilli.o__Bacillales.f__Staphylococcaceae.g__Staphylococcus	0.00117787
P0144-1	RSV	k__Bacteria.p__Firmicutes.c__Bacilli.o__Bacillales.f__Staphylococcaceae.g__Staphylococcus	0.0104624
P0209-1	RSV	k__Bacteria.p__Firmicutes.c__Bacilli.o__Bacillales.f__Staphylococcaceae.g__Staphylococcus	0.000563359
P0210-1	RSV	k__Bacteria.p__Firmicutes.c__Bacilli.o__Bacillales.f__Staphylococcaceae.g__Staphylococcus	0
P0211-1	RSV	k__Bacteria.p__Firmicutes.c__Bacilli.o__Bacillales.f__Staphylococcaceae.g__Staphylococcus	0
P0217-1	RSV	k__Bacteria.p__Firmicutes.c__Bacilli.o__Bacillales.f__Staphylococcaceae.g__Staphylococcus	0
P0248-1	RSV	k__Bacteria.p__Firmicutes.c__Bacilli.o__Bacillales.f__Staphylococcaceae.g__Staphylococcus	0.0314954
P0267-1	RSV	k__Bacteria.p__Firmicutes.c__Bacilli.o__Bacillales.f__Staphylococcaceae.g__Staphylococcus	0
P0274-1	RSV	k__Bacteria.p__Firmicutes.c__Bacilli.o__Bacillales.f__Staphylococcaceae.g__Staphylococcus	0.00225882
P0293-1	RSV	k__Bacteria.p__Firmicutes.c__Bacilli.o__Bacillales.f__Staphylococcaceae.g__Staphylococcus	0.000598456
137105	RSV	k__Bacteria.p__Firmicutes.c__Bacilli.o__Lactobacillales.f__Carnobacteriaceae.g__Granulicatella	0
137145	RSV	k__Bacteria.p__Firmicutes.c__Bacilli.o__Lactobacillales.f__Carnobacteriaceae.g__Granulicatella	0.0257415
137205	RSV	k__Bacteria.p__Firmicutes.c__Bacilli.o__Lactobacillales.f__Carnobacteriaceae.g__Granulicatella	0.00696139
137330	RSV	k__Bacteria.p__Firmicutes.c__Bacilli.o__Lactobacillales.f__Carnobacteriaceae.g__Granulicatella	0.0303298
137447	RSV	k__Bacteria.p__Firmicutes.c__Bacilli.o__Lactobacillales.f__Carnobacteriaceae.g__Granulicatella	0
138442	RSV	k__Bacteria.p__Firmicutes.c__Bacilli.o__Lactobacillales.f__Carnobacteriaceae.g__Granulicatella	0.037495
138479	RSV	k__Bacteria.p__Firmicutes.c__Bacilli.o__Lactobacillales.f__Carnobacteriaceae.g__Granulicatella	0.0295256
138563	RSV	k__Bacteria.p__Firmicutes.c__Bacilli.o__Lactobacillales.f__Carnobacteriaceae.g__Granulicatella	0.0130287
143095	RSV	k__Bacteria.p__Firmicutes.c__Bacilli.o__Lactobacillales.f__Carnobacteriaceae.g__Granulicatella	0
143105	RSV	k__Bacteria.p__Firmicutes.c__Bacilli.o__Lactobacillales.f__Carnobacteriaceae.g__Granulicatella	0.00986639
143229	RSV	k__Bacteria.p__Firmicutes.c__Bacilli.o__Lactobacillales.f__Carnobacteriaceae.g__Granulicatella	0.00149338
143296	RSV	k__Bacteria.p__Firmicutes.c__Bacilli.o__Lactobacillales.f__Carnobacteriaceae.g__Granulicatella	0
143313	RSV	k__Bacteria.p__Firmicutes.c__Bacilli.o__Lactobacillales.f__Carnobacteriaceae.g__Granulicatella	0
143315	RSV	k__Bacteria.p__Firmicutes.c__Bacilli.o__Lactobacillales.f__Carnobacteriaceae.g__Granulicatella	0.0386355
143316	RSV	k__Bacteria.p__Firmicutes.c__Bacilli.o__Lactobacillales.f__Carnobacteriaceae.g__Granulicatella	0.0624639
143374	RSV	k__Bacteria.p__Firmicutes.c__Bacilli.o__Lactobacillales.f__Carnobacteriaceae.g__Granulicatella	0
143375	RSV	k__Bacteria.p__Firmicutes.c__Bacilli.o__Lactobacillales.f__Carnobacteriaceae.g__Granulicatella	0
143404	RSV	k__Bacteria.p__Firmicutes.c__Bacilli.o__Lactobacillales.f__Carnobacteriaceae.g__Granulicatella	0.030922
143569	RSV	k__Bacteria.p__Firmicutes.c__Bacilli.o__Lactobacillales.f__Carnobacteriaceae.g__Granulicatella	0
143654	RSV	k__Bacteria.p__Firmicutes.c__Bacilli.o__Lactobacillales.f__Carnobacteriaceae.g__Granulicatella	0.000947813
143727	RSV	k__Bacteria.p__Firmicutes.c__Bacilli.o__Lactobacillales.f__Carnobacteriaceae.g__Granulicatella	0.0435857
143734	RSV	k__Bacteria.p__Firmicutes.c__Bacilli.o__Lactobacillales.f__Carnobacteriaceae.g__Granulicatella	0.0309459
143774	RSV	k__Bacteria.p__Firmicutes.c__Bacilli.o__Lactobacillales.f__Carnobacteriaceae.g__Granulicatella	0.00171991
143843	RSV	k__Bacteria.p__Firmicutes.c__Bacilli.o__Lactobacillales.f__Carnobacteriaceae.g__Granulicatella	0.036139
143885	RSV	k__Bacteria.p__Firmicutes.c__Bacilli.o__Lactobacillales.f__Carnobacteriaceae.g__Granulicatella	0.0198098
143994	RSV	k__Bacteria.p__Firmicutes.c__Bacilli.o__Lactobacillales.f__Carnobacteriaceae.g__Granulicatella	0.0776997
144028	RSV	k__Bacteria.p__Firmicutes.c__Bacilli.o__Lactobacillales.f__Carnobacteriaceae.g__Granulicatella	0.00147438
144151	RSV	k__Bacteria.p__Firmicutes.c__Bacilli.o__Lactobacillales.f__Carnobacteriaceae.g__Granulicatella	0
144533	RSV	k__Bacteria.p__Firmicutes.c__Bacilli.o__Lactobacillales.f__Carnobacteriaceae.g__Granulicatella	0.0543693
P0016-1	RSV	k__Bacteria.p__Firmicutes.c__Bacilli.o__Lactobacillales.f__Carnobacteriaceae.g__Granulicatella	0.00353771
P0112-1	RSV	k__Bacteria.p__Firmicutes.c__Bacilli.o__Lactobacillales.f__Carnobacteriaceae.g__Granulicatella	0
P0144-1	RSV	k__Bacteria.p__Firmicutes.c__Bacilli.o__Lactobacillales.f__Carnobacteriaceae.g__Granulicatella	0.0640301
P0209-1	RSV	k__Bacteria.p__Firmicutes.c__Bacilli.o__Lactobacillales.f__Carnobacteriaceae.g__Granulicatella	0.00247878
P0210-1	RSV	k__Bacteria.p__Firmicutes.c__Bacilli.o__Lactobacillales.f__Carnobacteriaceae.g__Granulicatella	0.0247845
P0211-1	RSV	k__Bacteria.p__Firmicutes.c__Bacilli.o__Lactobacillales.f__Carnobacteriaceae.g__Granulicatella	0.0527177
P0217-1	RSV	k__Bacteria.p__Firmicutes.c__Bacilli.o__Lactobacillales.f__Carnobacteriaceae.g__Granulicatella	0
P0248-1	RSV	k__Bacteria.p__Firmicutes.c__Bacilli.o__Lactobacillales.f__Carnobacteriaceae.g__Granulicatella	0
P0267-1	RSV	k__Bacteria.p__Firmicutes.c__Bacilli.o__Lactobacillales.f__Carnobacteriaceae.g__Granulicatella	0.03455
P0274-1	RSV	k__Bacteria.p__Firmicutes.c__Bacilli.o__Lactobacillales.f__Carnobacteriaceae.g__Granulicatella	0.0525044
P0293-1	RSV	k__Bacteria.p__Firmicutes.c__Bacilli.o__Lactobacillales.f__Carnobacteriaceae.g__Granulicatella	0
137105	RSV	k__Bacteria.p__Firmicutes.c__Bacilli.o__Lactobacillales.f__Streptococcaceae.g__Streptococcus	0.854151
137145	RSV	k__Bacteria.p__Firmicutes.c__Bacilli.o__Lactobacillales.f__Streptococcaceae.g__Streptococcus	0.103815
137205	RSV	k__Bacteria.p__Firmicutes.c__Bacilli.o__Lactobacillales.f__Streptococcaceae.g__Streptococcus	0.928264
137330	RSV	k__Bacteria.p__Firmicutes.c__Bacilli.o__Lactobacillales.f__Streptococcaceae.g__Streptococcus	0.13437
137447	RSV	k__Bacteria.p__Firmicutes.c__Bacilli.o__Lactobacillales.f__Streptococcaceae.g__Streptococcus	0.493705
138442	RSV	k__Bacteria.p__Firmicutes.c__Bacilli.o__Lactobacillales.f__Streptococcaceae.g__Streptococcus	0.357444
138479	RSV	k__Bacteria.p__Firmicutes.c__Bacilli.o__Lactobacillales.f__Streptococcaceae.g__Streptococcus	0.156708
138563	RSV	k__Bacteria.p__Firmicutes.c__Bacilli.o__Lactobacillales.f__Streptococcaceae.g__Streptococcus	0.146291
143095	RSV	k__Bacteria.p__Firmicutes.c__Bacilli.o__Lactobacillales.f__Streptococcaceae.g__Streptococcus	0.602864
143105	RSV	k__Bacteria.p__Firmicutes.c__Bacilli.o__Lactobacillales.f__Streptococcaceae.g__Streptococcus	0.248602
143229	RSV	k__Bacteria.p__Firmicutes.c__Bacilli.o__Lactobacillales.f__Streptococcaceae.g__Streptococcus	0.299276
143296	RSV	k__Bacteria.p__Firmicutes.c__Bacilli.o__Lactobacillales.f__Streptococcaceae.g__Streptococcus	0.676188
143313	RSV	k__Bacteria.p__Firmicutes.c__Bacilli.o__Lactobacillales.f__Streptococcaceae.g__Streptococcus	0.554612
143315	RSV	k__Bacteria.p__Firmicutes.c__Bacilli.o__Lactobacillales.f__Streptococcaceae.g__Streptococcus	0.397231
143316	RSV	k__Bacteria.p__Firmicutes.c__Bacilli.o__Lactobacillales.f__Streptococcaceae.g__Streptococcus	0.605159
143374	RSV	k__Bacteria.p__Firmicutes.c__Bacilli.o__Lactobacillales.f__Streptococcaceae.g__Streptococcus	0.288808
143375	RSV	k__Bacteria.p__Firmicutes.c__Bacilli.o__Lactobacillales.f__Streptococcaceae.g__Streptococcus	0.248607
143404	RSV	k__Bacteria.p__Firmicutes.c__Bacilli.o__Lactobacillales.f__Streptococcaceae.g__Streptococcus	0.502925
143569	RSV	k__Bacteria.p__Firmicutes.c__Bacilli.o__Lactobacillales.f__Streptococcaceae.g__Streptococcus	0.11872
143654	RSV	k__Bacteria.p__Firmicutes.c__Bacilli.o__Lactobacillales.f__Streptococcaceae.g__Streptococcus	0.291036
143727	RSV	k__Bacteria.p__Firmicutes.c__Bacilli.o__Lactobacillales.f__Streptococcaceae.g__Streptococcus	0.506652
143734	RSV	k__Bacteria.p__Firmicutes.c__Bacilli.o__Lactobacillales.f__Streptococcaceae.g__Streptococcus	0.602824
143774	RSV	k__Bacteria.p__Firmicutes.c__Bacilli.o__Lactobacillales.f__Streptococcaceae.g__Streptococcus	0.659351
143843	RSV	k__Bacteria.p__Firmicutes.c__Bacilli.o__Lactobacillales.f__Streptococcaceae.g__Streptococcus	0.248177
143885	RSV	k__Bacteria.p__Firmicutes.c__Bacilli.o__Lactobacillales.f__Streptococcaceae.g__Streptococcus	0.419749
143994	RSV	k__Bacteria.p__Firmicutes.c__Bacilli.o__Lactobacillales.f__Streptococcaceae.g__Streptococcus	0.365163
144028	RSV	k__Bacteria.p__Firmicutes.c__Bacilli.o__Lactobacillales.f__Streptococcaceae.g__Streptococcus	0.685895
144151	RSV	k__Bacteria.p__Firmicutes.c__Bacilli.o__Lactobacillales.f__Streptococcaceae.g__Streptococcus	0.866062
144533	RSV	k__Bacteria.p__Firmicutes.c__Bacilli.o__Lactobacillales.f__Streptococcaceae.g__Streptococcus	0.269177
P0016-1	RSV	k__Bacteria.p__Firmicutes.c__Bacilli.o__Lactobacillales.f__Streptococcaceae.g__Streptococcus	0.187794
P0112-1	RSV	k__Bacteria.p__Firmicutes.c__Bacilli.o__Lactobacillales.f__Streptococcaceae.g__Streptococcus	0.7886
P0144-1	RSV	k__Bacteria.p__Firmicutes.c__Bacilli.o__Lactobacillales.f__Streptococcaceae.g__Streptococcus	0.35227
P0209-1	RSV	k__Bacteria.p__Firmicutes.c__Bacilli.o__Lactobacillales.f__Streptococcaceae.g__Streptococcus	0.415834
P0210-1	RSV	k__Bacteria.p__Firmicutes.c__Bacilli.o__Lactobacillales.f__Streptococcaceae.g__Streptococcus	0.425928
P0211-1	RSV	k__Bacteria.p__Firmicutes.c__Bacilli.o__Lactobacillales.f__Streptococcaceae.g__Streptococcus	0.190613
P0217-1	RSV	k__Bacteria.p__Firmicutes.c__Bacilli.o__Lactobacillales.f__Streptococcaceae.g__Streptococcus	0.00049126
P0248-1	RSV	k__Bacteria.p__Firmicutes.c__Bacilli.o__Lactobacillales.f__Streptococcaceae.g__Streptococcus	0.194748
P0267-1	RSV	k__Bacteria.p__Firmicutes.c__Bacilli.o__Lactobacillales.f__Streptococcaceae.g__Streptococcus	0.373112
P0274-1	RSV	k__Bacteria.p__Firmicutes.c__Bacilli.o__Lactobacillales.f__Streptococcaceae.g__Streptococcus	0.518373
P0293-1	RSV	k__Bacteria.p__Firmicutes.c__Bacilli.o__Lactobacillales.f__Streptococcaceae.g__Streptococcus	0.926829
137105	RSV	k__Bacteria.p__Firmicutes.c__Clostridia.o__Clostridiales.f__Veillonellaceae.g__Veillonella	0
137145	RSV	k__Bacteria.p__Firmicutes.c__Clostridia.o__Clostridiales.f__Veillonellaceae.g__Veillonella	0.222948
137205	RSV	k__Bacteria.p__Firmicutes.c__Clostridia.o__Clostridiales.f__Veillonellaceae.g__Veillonella	0.00556063
137330	RSV	k__Bacteria.p__Firmicutes.c__Clostridia.o__Clostridiales.f__Veillonellaceae.g__Veillonella	0.33452
137447	RSV	k__Bacteria.p__Firmicutes.c__Clostridia.o__Clostridiales.f__Veillonellaceae.g__Veillonella	0.00795548
138442	RSV	k__Bacteria.p__Firmicutes.c__Clostridia.o__Clostridiales.f__Veillonellaceae.g__Veillonella	0.304997
138479	RSV	k__Bacteria.p__Firmicutes.c__Clostridia.o__Clostridiales.f__Veillonellaceae.g__Veillonella	0.217073
138563	RSV	k__Bacteria.p__Firmicutes.c__Clostridia.o__Clostridiales.f__Veillonellaceae.g__Veillonella	0.000345069
143095	RSV	k__Bacteria.p__Firmicutes.c__Clostridia.o__Clostridiales.f__Veillonellaceae.g__Veillonella	0.0819402
143105	RSV	k__Bacteria.p__Firmicutes.c__Clostridia.o__Clostridiales.f__Veillonellaceae.g__Veillonella	0.0537033
143229	RSV	k__Bacteria.p__Firmicutes.c__Clostridia.o__Clostridiales.f__Veillonellaceae.g__Veillonella	0.0503439
143296	RSV	k__Bacteria.p__Firmicutes.c__Clostridia.o__Clostridiales.f__Veillonellaceae.g__Veillonella	0.107862
143313	RSV	k__Bacteria.p__Firmicutes.c__Clostridia.o__Clostridiales.f__Veillonellaceae.g__Veillonella	0.00436775
143315	RSV	k__Bacteria.p__Firmicutes.c__Clostridia.o__Clostridiales.f__Veillonellaceae.g__Veillonella	0.195714
143316	RSV	k__Bacteria.p__Firmicutes.c__Clostridia.o__Clostridiales.f__Veillonellaceae.g__Veillonella	0.0277679
143374	RSV	k__Bacteria.p__Firmicutes.c__Clostridia.o__Clostridiales.f__Veillonellaceae.g__Veillonella	0
143375	RSV	k__Bacteria.p__Firmicutes.c__Clostridia.o__Clostridiales.f__Veillonellaceae.g__Veillonella	0.000504375
143404	RSV	k__Bacteria.p__Firmicutes.c__Clostridia.o__Clostridiales.f__Veillonellaceae.g__Veillonella	0.185566
143569	RSV	k__Bacteria.p__Firmicutes.c__Clostridia.o__Clostridiales.f__Veillonellaceae.g__Veillonella	0.0329109
143654	RSV	k__Bacteria.p__Firmicutes.c__Clostridia.o__Clostridiales.f__Veillonellaceae.g__Veillonella	0
143727	RSV	k__Bacteria.p__Firmicutes.c__Clostridia.o__Clostridiales.f__Veillonellaceae.g__Veillonella	0.000623643
143734	RSV	k__Bacteria.p__Firmicutes.c__Clostridia.o__Clostridiales.f__Veillonellaceae.g__Veillonella	0.000298274
143774	RSV	k__Bacteria.p__Firmicutes.c__Clostridia.o__Clostridiales.f__Veillonellaceae.g__Veillonella	0.0448944
143843	RSV	k__Bacteria.p__Firmicutes.c__Clostridia.o__Clostridiales.f__Veillonellaceae.g__Veillonella	0.00666929
143885	RSV	k__Bacteria.p__Firmicutes.c__Clostridia.o__Clostridiales.f__Veillonellaceae.g__Veillonella	0.338503
143994	RSV	k__Bacteria.p__Firmicutes.c__Clostridia.o__Clostridiales.f__Veillonellaceae.g__Veillonella	0.259894
144028	RSV	k__Bacteria.p__Firmicutes.c__Clostridia.o__Clostridiales.f__Veillonellaceae.g__Veillonella	0.0104619
144151	RSV	k__Bacteria.p__Firmicutes.c__Clostridia.o__Clostridiales.f__Veillonellaceae.g__Veillonella	0.000103894
144533	RSV	k__Bacteria.p__Firmicutes.c__Clostridia.o__Clostridiales.f__Veillonellaceae.g__Veillonella	0.0917103
P0016-1	RSV	k__Bacteria.p__Firmicutes.c__Clostridia.o__Clostridiales.f__Veillonellaceae.g__Veillonella	0.0529573
P0112-1	RSV	k__Bacteria.p__Firmicutes.c__Clostridia.o__Clostridiales.f__Veillonellaceae.g__Veillonella	0.000264195
P0144-1	RSV	k__Bacteria.p__Firmicutes.c__Clostridia.o__Clostridiales.f__Veillonellaceae.g__Veillonella	0.00374032
P0209-1	RSV	k__Bacteria.p__Firmicutes.c__Clostridia.o__Clostridiales.f__Veillonellaceae.g__Veillonella	0.199504
P0210-1	RSV	k__Bacteria.p__Firmicutes.c__Clostridia.o__Clostridiales.f__Veillonellaceae.g__Veillonella	0.213723
P0211-1	RSV	k__Bacteria.p__Firmicutes.c__Clostridia.o__Clostridiales.f__Veillonellaceae.g__Veillonella	0.192028
P0217-1	RSV	k__Bacteria.p__Firmicutes.c__Clostridia.o__Clostridiales.f__Veillonellaceae.g__Veillonella	0.000109169
P0248-1	RSV	k__Bacteria.p__Firmicutes.c__Clostridia.o__Clostridiales.f__Veillonellaceae.g__Veillonella	0.025088
P0267-1	RSV	k__Bacteria.p__Firmicutes.c__Clostridia.o__Clostridiales.f__Veillonellaceae.g__Veillonella	0.262395
P0274-1	RSV	k__Bacteria.p__Firmicutes.c__Clostridia.o__Clostridiales.f__Veillonellaceae.g__Veillonella	0
P0293-1	RSV	k__Bacteria.p__Firmicutes.c__Clostridia.o__Clostridiales.f__Veillonellaceae.g__Veillonella	0.00799936
137105	RSV	k__Bacteria.p__Fusobacteria.c__Fusobacteriia.o__Fusobacteriales.f__Leptotrichiaceae.g__Leptotrichia	0
137145	RSV	k__Bacteria.p__Fusobacteria.c__Fusobacteriia.o__Fusobacteriales.f__Leptotrichiaceae.g__Leptotrichia	0.0799753
137205	RSV	k__Bacteria.p__Fusobacteria.c__Fusobacteriia.o__Fusobacteriales.f__Leptotrichiaceae.g__Leptotrichia	0
137330	RSV	k__Bacteria.p__Fusobacteria.c__Fusobacteriia.o__Fusobacteriales.f__Leptotrichiaceae.g__Leptotrichia	0.057066
137447	RSV	k__Bacteria.p__Fusobacteria.c__Fusobacteriia.o__Fusobacteriales.f__Leptotrichiaceae.g__Leptotrichia	0
138442	RSV	k__Bacteria.p__Fusobacteria.c__Fusobacteriia.o__Fusobacteriales.f__Leptotrichiaceae.g__Leptotrichia	0.026124
138479	RSV	k__Bacteria.p__Fusobacteria.c__Fusobacteriia.o__Fusobacteriales.f__Leptotrichiaceae.g__Leptotrichia	0.0629772
138563	RSV	k__Bacteria.p__Fusobacteria.c__Fusobacteriia.o__Fusobacteriales.f__Leptotrichiaceae.g__Leptotrichia	0
143095	RSV	k__Bacteria.p__Fusobacteria.c__Fusobacteriia.o__Fusobacteriales.f__Leptotrichiaceae.g__Leptotrichia	0.00140344
143105	RSV	k__Bacteria.p__Fusobacteria.c__Fusobacteriia.o__Fusobacteriales.f__Leptotrichiaceae.g__Leptotrichia	0.00279948
143229	RSV	k__Bacteria.p__Fusobacteria.c__Fusobacteriia.o__Fusobacteriales.f__Leptotrichiaceae.g__Leptotrichia	0.0137349
143296	RSV	k__Bacteria.p__Fusobacteria.c__Fusobacteriia.o__Fusobacteriales.f__Leptotrichiaceae.g__Leptotrichia	0
143313	RSV	k__Bacteria.p__Fusobacteria.c__Fusobacteriia.o__Fusobacteriales.f__Leptotrichiaceae.g__Leptotrichia	0
143315	RSV	k__Bacteria.p__Fusobacteria.c__Fusobacteriia.o__Fusobacteriales.f__Leptotrichiaceae.g__Leptotrichia	0.0345229
143316	RSV	k__Bacteria.p__Fusobacteria.c__Fusobacteriia.o__Fusobacteriales.f__Leptotrichiaceae.g__Leptotrichia	0.000689077
143374	RSV	k__Bacteria.p__Fusobacteria.c__Fusobacteriia.o__Fusobacteriales.f__Leptotrichiaceae.g__Leptotrichia	0
143375	RSV	k__Bacteria.p__Fusobacteria.c__Fusobacteriia.o__Fusobacteriales.f__Leptotrichiaceae.g__Leptotrichia	0
143404	RSV	k__Bacteria.p__Fusobacteria.c__Fusobacteriia.o__Fusobacteriales.f__Leptotrichiaceae.g__Leptotrichia	0.0524142
143569	RSV	k__Bacteria.p__Fusobacteria.c__Fusobacteriia.o__Fusobacteriales.f__Leptotrichiaceae.g__Leptotrichia	8.59667e-05
143654	RSV	k__Bacteria.p__Fusobacteria.c__Fusobacteriia.o__Fusobacteriales.f__Leptotrichiaceae.g__Leptotrichia	0
143727	RSV	k__Bacteria.p__Fusobacteria.c__Fusobacteriia.o__Fusobacteriales.f__Leptotrichiaceae.g__Leptotrichia	0
143734	RSV	k__Bacteria.p__Fusobacteria.c__Fusobacteriia.o__Fusobacteriales.f__Leptotrichiaceae.g__Leptotrichia	0
143774	RSV	k__Bacteria.p__Fusobacteria.c__Fusobacteriia.o__Fusobacteriales.f__Leptotrichiaceae.g__Leptotrichia	0
143843	RSV	k__Bacteria.p__Fusobacteria.c__Fusobacteriia.o__Fusobacteriales.f__Leptotrichiaceae.g__Leptotrichia	0
143885	RSV	k__Bacteria.p__Fusobacteria.c__Fusobacteriia.o__Fusobacteriales.f__Leptotrichiaceae.g__Leptotrichia	0.00798454
143994	RSV	k__Bacteria.p__Fusobacteria.c__Fusobacteriia.o__Fusobacteriales.f__Leptotrichiaceae.g__Leptotrichia	0.0209764
144028	RSV	k__Bacteria.p__Fusobacteria.c__Fusobacteriia.o__Fusobacteriales.f__Leptotrichiaceae.g__Leptotrichia	0.000865205
144151	RSV	k__Bacteria.p__Fusobacteria.c__Fusobacteriia.o__Fusobacteriales.f__Leptotrichiaceae.g__Leptotrichia	0
144533	RSV	k__Bacteria.p__Fusobacteria.c__Fusobacteriia.o__Fusobacteriales.f__Leptotrichiaceae.g__Leptotrichia	0.0213439
P0016-1	RSV	k__Bacteria.p__Fusobacteria.c__Fusobacteriia.o__Fusobacteriales.f__Leptotrichiaceae.g__Leptotrichia	0
P0112-1	RSV	k__Bacteria.p__Fusobacteria.c__Fusobacteriia.o__Fusobacteriales.f__Leptotrichiaceae.g__Leptotrichia	0
P0144-1	RSV	k__Bacteria.p__Fusobacteria.c__Fusobacteriia.o__Fusobacteriales.f__Leptotrichiaceae.g__Leptotrichia	0
P0209-1	RSV	k__Bacteria.p__Fusobacteria.c__Fusobacteriia.o__Fusobacteriales.f__Leptotrichiaceae.g__Leptotrichia	0
P0210-1	RSV	k__Bacteria.p__Fusobacteria.c__Fusobacteriia.o__Fusobacteriales.f__Leptotrichiaceae.g__Leptotrichia	0.0684688
P0211-1	RSV	k__Bacteria.p__Fusobacteria.c__Fusobacteriia.o__Fusobacteriales.f__Leptotrichiaceae.g__Leptotrichia	0.0824286
P0217-1	RSV	k__Bacteria.p__Fusobacteria.c__Fusobacteriia.o__Fusobacteriales.f__Leptotrichiaceae.g__Leptotrichia	0
P0248-1	RSV	k__Bacteria.p__Fusobacteria.c__Fusobacteriia.o__Fusobacteriales.f__Leptotrichiaceae.g__Leptotrichia	0
P0267-1	RSV	k__Bacteria.p__Fusobacteria.c__Fusobacteriia.o__Fusobacteriales.f__Leptotrichiaceae.g__Leptotrichia	0.128799
P0274-1	RSV	k__Bacteria.p__Fusobacteria.c__Fusobacteriia.o__Fusobacteriales.f__Leptotrichiaceae.g__Leptotrichia	0
P0293-1	RSV	k__Bacteria.p__Fusobacteria.c__Fusobacteriia.o__Fusobacteriales.f__Leptotrichiaceae.g__Leptotrichia	0
137105	RSV	k__Bacteria.p__Proteobacteria.c__Betaproteobacteria.o__Neisseriales.f__Neisseriaceae.g__Neisseria	0
137145	RSV	k__Bacteria.p__Proteobacteria.c__Betaproteobacteria.o__Neisseriales.f__Neisseriaceae.g__Neisseria	0.156408
137205	RSV	k__Bacteria.p__Proteobacteria.c__Betaproteobacteria.o__Neisseriales.f__Neisseriaceae.g__Neisseria	0.00101874
137330	RSV	k__Bacteria.p__Proteobacteria.c__Betaproteobacteria.o__Neisseriales.f__Neisseriaceae.g__Neisseria	0.0358276
137447	RSV	k__Bacteria.p__Proteobacteria.c__Betaproteobacteria.o__Neisseriales.f__Neisseriaceae.g__Neisseria	0
138442	RSV	k__Bacteria.p__Proteobacteria.c__Betaproteobacteria.o__Neisseriales.f__Neisseriaceae.g__Neisseria	0.00130501
138479	RSV	k__Bacteria.p__Proteobacteria.c__Betaproteobacteria.o__Neisseriales.f__Neisseriaceae.g__Neisseria	0.135077
138563	RSV	k__Bacteria.p__Proteobacteria.c__Betaproteobacteria.o__Neisseriales.f__Neisseriaceae.g__Neisseria	0.000102588
143095	RSV	k__Bacteria.p__Proteobacteria.c__Betaproteobacteria.o__Neisseriales.f__Neisseriaceae.g__Neisseria	0.0368878
143105	RSV	k__Bacteria.p__Proteobacteria.c__Betaproteobacteria.o__Neisseriales.f__Neisseriaceae.g__Neisseria	0.00648882
143229	RSV	k__Bacteria.p__Proteobacteria.c__Betaproteobacteria.o__Neisseriales.f__Neisseriaceae.g__Neisseria	0
143296	RSV	k__Bacteria.p__Proteobacteria.c__Betaproteobacteria.o__Neisseriales.f__Neisseriaceae.g__Neisseria	0
143313	RSV	k__Bacteria.p__Proteobacteria.c__Betaproteobacteria.o__Neisseriales.f__Neisseriaceae.g__Neisseria	0
143315	RSV	k__Bacteria.p__Proteobacteria.c__Betaproteobacteria.o__Neisseriales.f__Neisseriaceae.g__Neisseria	0.0761744
143316	RSV	k__Bacteria.p__Proteobacteria.c__Betaproteobacteria.o__Neisseriales.f__Neisseriaceae.g__Neisseria	0
143374	RSV	k__Bacteria.p__Proteobacteria.c__Betaproteobacteria.o__Neisseriales.f__Neisseriaceae.g__Neisseria	0
143375	RSV	k__Bacteria.p__Proteobacteria.c__Betaproteobacteria.o__Neisseriales.f__Neisseriaceae.g__Neisseria	0.00110963
143404	RSV	k__Bacteria.p__Proteobacteria.c__Betaproteobacteria.o__Neisseriales.f__Neisseriaceae.g__Neisseria	0.032746
143569	RSV	k__Bacteria.p__Proteobacteria.c__Betaproteobacteria.o__Neisseriales.f__Neisseriaceae.g__Neisseria	0
143654	RSV	k__Bacteria.p__Proteobacteria.c__Betaproteobacteria.o__Neisseriales.f__Neisseriaceae.g__Neisseria	0
143727	RSV	k__Bacteria.p__Proteobacteria.c__Betaproteobacteria.o__Neisseriales.f__Neisseriaceae.g__Neisseria	0
143734	RSV	k__Bacteria.p__Proteobacteria.c__Betaproteobacteria.o__Neisseriales.f__Neisseriaceae.g__Neisseria	0.000422554
143774	RSV	k__Bacteria.p__Proteobacteria.c__Betaproteobacteria.o__Neisseriales.f__Neisseriaceae.g__Neisseria	0.000188484
143843	RSV	k__Bacteria.p__Proteobacteria.c__Betaproteobacteria.o__Neisseriales.f__Neisseriaceae.g__Neisseria	0
143885	RSV	k__Bacteria.p__Proteobacteria.c__Betaproteobacteria.o__Neisseriales.f__Neisseriaceae.g__Neisseria	0.0355578
143994	RSV	k__Bacteria.p__Proteobacteria.c__Betaproteobacteria.o__Neisseriales.f__Neisseriaceae.g__Neisseria	0.000624978
144028	RSV	k__Bacteria.p__Proteobacteria.c__Betaproteobacteria.o__Neisseriales.f__Neisseriaceae.g__Neisseria	0.000618003
144151	RSV	k__Bacteria.p__Proteobacteria.c__Betaproteobacteria.o__Neisseriales.f__Neisseriaceae.g__Neisseria	0
144533	RSV	k__Bacteria.p__Proteobacteria.c__Betaproteobacteria.o__Neisseriales.f__Neisseriaceae.g__Neisseria	0.246005
P0016-1	RSV	k__Bacteria.p__Proteobacteria.c__Betaproteobacteria.o__Neisseriales.f__Neisseriaceae.g__Neisseria	0.00436548
P0112-1	RSV	k__Bacteria.p__Proteobacteria.c__Betaproteobacteria.o__Neisseriales.f__Neisseriaceae.g__Neisseria	0.000462341
P0144-1	RSV	k__Bacteria.p__Proteobacteria.c__Betaproteobacteria.o__Neisseriales.f__Neisseriaceae.g__Neisseria	0.00368801
P0209-1	RSV	k__Bacteria.p__Proteobacteria.c__Betaproteobacteria.o__Neisseriales.f__Neisseriaceae.g__Neisseria	0
P0210-1	RSV	k__Bacteria.p__Proteobacteria.c__Betaproteobacteria.o__Neisseriales.f__Neisseriaceae.g__Neisseria	0.0890804
P0211-1	RSV	k__Bacteria.p__Proteobacteria.c__Betaproteobacteria.o__Neisseriales.f__Neisseriaceae.g__Neisseria	0.161715
P0217-1	RSV	k__Bacteria.p__Proteobacteria.c__Betaproteobacteria.o__Neisseriales.f__Neisseriaceae.g__Neisseria	0
P0248-1	RSV	k__Bacteria.p__Proteobacteria.c__Betaproteobacteria.o__Neisseriales.f__Neisseriaceae.g__Neisseria	0
P0267-1	RSV	k__Bacteria.p__Proteobacteria.c__Betaproteobacteria.o__Neisseriales.f__Neisseriaceae.g__Neisseria	0.0291892
P0274-1	RSV	k__Bacteria.p__Proteobacteria.c__Betaproteobacteria.o__Neisseriales.f__Neisseriaceae.g__Neisseria	0
P0293-1	RSV	k__Bacteria.p__Proteobacteria.c__Betaproteobacteria.o__Neisseriales.f__Neisseriaceae.g__Neisseria	0
137105	RSV	k__Bacteria.p__Proteobacteria.c__Gammaproteobacteria.o__Enterobacteriales.f__Enterobacteriaceae.g__Escherichia	0
137145	RSV	k__Bacteria.p__Proteobacteria.c__Gammaproteobacteria.o__Enterobacteriales.f__Enterobacteriaceae.g__Escherichia	0
137205	RSV	k__Bacteria.p__Proteobacteria.c__Gammaproteobacteria.o__Enterobacteriales.f__Enterobacteriaceae.g__Escherichia	0
137330	RSV	k__Bacteria.p__Proteobacteria.c__Gammaproteobacteria.o__Enterobacteriales.f__Enterobacteriaceae.g__Escherichia	0
137447	RSV	k__Bacteria.p__Proteobacteria.c__Gammaproteobacteria.o__Enterobacteriales.f__Enterobacteriaceae.g__Escherichia	0
138442	RSV	k__Bacteria.p__Proteobacteria.c__Gammaproteobacteria.o__Enterobacteriales.f__Enterobacteriaceae.g__Escherichia	0
138479	RSV	k__Bacteria.p__Proteobacteria.c__Gammaproteobacteria.o__Enterobacteriales.f__Enterobacteriaceae.g__Escherichia	0
138563	RSV	k__Bacteria.p__Proteobacteria.c__Gammaproteobacteria.o__Enterobacteriales.f__Enterobacteriaceae.g__Escherichia	0.409942
143095	RSV	k__Bacteria.p__Proteobacteria.c__Gammaproteobacteria.o__Enterobacteriales.f__Enterobacteriaceae.g__Escherichia	0
143105	RSV	k__Bacteria.p__Proteobacteria.c__Gammaproteobacteria.o__Enterobacteriales.f__Enterobacteriaceae.g__Escherichia	0.000214346
143229	RSV	k__Bacteria.p__Proteobacteria.c__Gammaproteobacteria.o__Enterobacteriales.f__Enterobacteriaceae.g__Escherichia	0
143296	RSV	k__Bacteria.p__Proteobacteria.c__Gammaproteobacteria.o__Enterobacteriales.f__Enterobacteriaceae.g__Escherichia	0
143313	RSV	k__Bacteria.p__Proteobacteria.c__Gammaproteobacteria.o__Enterobacteriales.f__Enterobacteriaceae.g__Escherichia	0
143315	RSV	k__Bacteria.p__Proteobacteria.c__Gammaproteobacteria.o__Enterobacteriales.f__Enterobacteriaceae.g__Escherichia	0.000274173
143316	RSV	k__Bacteria.p__Proteobacteria.c__Gammaproteobacteria.o__Enterobacteriales.f__Enterobacteriaceae.g__Escherichia	0
143374	RSV	k__Bacteria.p__Proteobacteria.c__Gammaproteobacteria.o__Enterobacteriales.f__Enterobacteriaceae.g__Escherichia	0
143375	RSV	k__Bacteria.p__Proteobacteria.c__Gammaproteobacteria.o__Enterobacteriales.f__Enterobacteriaceae.g__Escherichia	0
143404	RSV	k__Bacteria.p__Proteobacteria.c__Gammaproteobacteria.o__Enterobacteriales.f__Enterobacteriaceae.g__Escherichia	0
143569	RSV	k__Bacteria.p__Proteobacteria.c__Gammaproteobacteria.o__Enterobacteriales.f__Enterobacteriaceae.g__Escherichia	0
143654	RSV	k__Bacteria.p__Proteobacteria.c__Gammaproteobacteria.o__Enterobacteriales.f__Enterobacteriaceae.g__Escherichia	0
143727	RSV	k__Bacteria.p__Proteobacteria.c__Gammaproteobacteria.o__Enterobacteriales.f__Enterobacteriaceae.g__Escherichia	0.0494295
143734	RSV	k__Bacteria.p__Proteobacteria.c__Gammaproteobacteria.o__Enterobacteriales.f__Enterobacteriaceae.g__Escherichia	0
143774	RSV	k__Bacteria.p__Proteobacteria.c__Gammaproteobacteria.o__Enterobacteriales.f__Enterobacteriaceae.g__Escherichia	0
143843	RSV	k__Bacteria.p__Proteobacteria.c__Gammaproteobacteria.o__Enterobacteriales.f__Enterobacteriaceae.g__Escherichia	0
143885	RSV	k__Bacteria.p__Proteobacteria.c__Gammaproteobacteria.o__Enterobacteriales.f__Enterobacteriaceae.g__Escherichia	0
143994	RSV	k__Bacteria.p__Proteobacteria.c__Gammaproteobacteria.o__Enterobacteriales.f__Enterobacteriaceae.g__Escherichia	0
144028	RSV	k__Bacteria.p__Proteobacteria.c__Gammaproteobacteria.o__Enterobacteriales.f__Enterobacteriaceae.g__Escherichia	0
144151	RSV	k__Bacteria.p__Proteobacteria.c__Gammaproteobacteria.o__Enterobacteriales.f__Enterobacteriaceae.g__Escherichia	0
144533	RSV	k__Bacteria.p__Proteobacteria.c__Gammaproteobacteria.o__Enterobacteriales.f__Enterobacteriaceae.g__Escherichia	0
P0016-1	RSV	k__Bacteria.p__Proteobacteria.c__Gammaproteobacteria.o__Enterobacteriales.f__Enterobacteriaceae.g__Escherichia	0
P0112-1	RSV	k__Bacteria.p__Proteobacteria.c__Gammaproteobacteria.o__Enterobacteriales.f__Enterobacteriaceae.g__Escherichia	0
P0144-1	RSV	k__Bacteria.p__Proteobacteria.c__Gammaproteobacteria.o__Enterobacteriales.f__Enterobacteriaceae.g__Escherichia	0.00060159
P0209-1	RSV	k__Bacteria.p__Proteobacteria.c__Gammaproteobacteria.o__Enterobacteriales.f__Enterobacteriaceae.g__Escherichia	0
P0210-1	RSV	k__Bacteria.p__Proteobacteria.c__Gammaproteobacteria.o__Enterobacteriales.f__Enterobacteriaceae.g__Escherichia	0
P0211-1	RSV	k__Bacteria.p__Proteobacteria.c__Gammaproteobacteria.o__Enterobacteriales.f__Enterobacteriaceae.g__Escherichia	0
P0217-1	RSV	k__Bacteria.p__Proteobacteria.c__Gammaproteobacteria.o__Enterobacteriales.f__Enterobacteriaceae.g__Escherichia	0.999311
P0248-1	RSV	k__Bacteria.p__Proteobacteria.c__Gammaproteobacteria.o__Enterobacteriales.f__Enterobacteriaceae.g__Escherichia	0
P0267-1	RSV	k__Bacteria.p__Proteobacteria.c__Gammaproteobacteria.o__Enterobacteriales.f__Enterobacteriaceae.g__Escherichia	0
P0274-1	RSV	k__Bacteria.p__Proteobacteria.c__Gammaproteobacteria.o__Enterobacteriales.f__Enterobacteriaceae.g__Escherichia	0.0510861
P0293-1	RSV	k__Bacteria.p__Proteobacteria.c__Gammaproteobacteria.o__Enterobacteriales.f__Enterobacteriaceae.g__Escherichia	0
137105	RSV	k__Bacteria.p__Proteobacteria.c__Gammaproteobacteria.o__Pasteurellales.f__Pasteurellaceae.g__Haemophilus	0.0404341
137145	RSV	k__Bacteria.p__Proteobacteria.c__Gammaproteobacteria.o__Pasteurellales.f__Pasteurellaceae.g__Haemophilus	0.0341965
137205	RSV	k__Bacteria.p__Proteobacteria.c__Gammaproteobacteria.o__Pasteurellales.f__Pasteurellaceae.g__Haemophilus	0.00174035
137330	RSV	k__Bacteria.p__Proteobacteria.c__Gammaproteobacteria.o__Pasteurellales.f__Pasteurellaceae.g__Haemophilus	0.0168056
137447	RSV	k__Bacteria.p__Proteobacteria.c__Gammaproteobacteria.o__Pasteurellales.f__Pasteurellaceae.g__Haemophilus	0.0051626
138442	RSV	k__Bacteria.p__Proteobacteria.c__Gammaproteobacteria.o__Pasteurellales.f__Pasteurellaceae.g__Haemophilus	0.00265775
138479	RSV	k__Bacteria.p__Proteobacteria.c__Gammaproteobacteria.o__Pasteurellales.f__Pasteurellaceae.g__Haemophilus	0.139782
138563	RSV	k__Bacteria.p__Proteobacteria.c__Gammaproteobacteria.o__Pasteurellales.f__Pasteurellaceae.g__Haemophilus	0
143095	RSV	k__Bacteria.p__Proteobacteria.c__Gammaproteobacteria.o__Pasteurellales.f__Pasteurellaceae.g__Haemophilus	0.117311
143105	RSV	k__Bacteria.p__Proteobacteria.c__Gammaproteobacteria.o__Pasteurellales.f__Pasteurellaceae.g__Haemophilus	0.502504
143229	RSV	k__Bacteria.p__Proteobacteria.c__Gammaproteobacteria.o__Pasteurellales.f__Pasteurellaceae.g__Haemophilus	0.00367036
143296	RSV	k__Bacteria.p__Proteobacteria.c__Gammaproteobacteria.o__Pasteurellales.f__Pasteurellaceae.g__Haemophilus	0.0139541
143313	RSV	k__Bacteria.p__Proteobacteria.c__Gammaproteobacteria.o__Pasteurellales.f__Pasteurellaceae.g__Haemophilus	0
143315	RSV	k__Bacteria.p__Proteobacteria.c__Gammaproteobacteria.o__Pasteurellales.f__Pasteurellaceae.g__Haemophilus	0.0480945
143316	RSV	k__Bacteria.p__Proteobacteria.c__Gammaproteobacteria.o__Pasteurellales.f__Pasteurellaceae.g__Haemophilus	0.0116026
143374	RSV	k__Bacteria.p__Proteobacteria.c__Gammaproteobacteria.o__Pasteurellales.f__Pasteurellaceae.g__Haemophilus	0
143375	RSV	k__Bacteria.p__Proteobacteria.c__Gammaproteobacteria.o__Pasteurellales.f__Pasteurellaceae.g__Haemophilus	0.00189141
143404	RSV	k__Bacteria.p__Proteobacteria.c__Gammaproteobacteria.o__Pasteurellales.f__Pasteurellaceae.g__Haemophilus	0.0430705
143569	RSV	k__Bacteria.p__Proteobacteria.c__Gammaproteobacteria.o__Pasteurellales.f__Pasteurellaceae.g__Haemophilus	0.824012
143654	RSV	k__Bacteria.p__Proteobacteria.c__Gammaproteobacteria.o__Pasteurellales.f__Pasteurellaceae.g__Haemophilus	0.346009
143727	RSV	k__Bacteria.p__Proteobacteria.c__Gammaproteobacteria.o__Pasteurellales.f__Pasteurellaceae.g__Haemophilus	0.00297963
143734	RSV	k__Bacteria.p__Proteobacteria.c__Gammaproteobacteria.o__Pasteurellales.f__Pasteurellaceae.g__Haemophilus	0.000596547
143774	RSV	k__Bacteria.p__Proteobacteria.c__Gammaproteobacteria.o__Pasteurellales.f__Pasteurellaceae.g__Haemophilus	0.0107907
143843	RSV	k__Bacteria.p__Proteobacteria.c__Gammaproteobacteria.o__Pasteurellales.f__Pasteurellaceae.g__Haemophilus	0.000509232
143885	RSV	k__Bacteria.p__Proteobacteria.c__Gammaproteobacteria.o__Pasteurellales.f__Pasteurellaceae.g__Haemophilus	0.0218244
143994	RSV	k__Bacteria.p__Proteobacteria.c__Gammaproteobacteria.o__Pasteurellales.f__Pasteurellaceae.g__Haemophilus	0.0148762
144028	RSV	k__Bacteria.p__Proteobacteria.c__Gammaproteobacteria.o__Pasteurellales.f__Pasteurellaceae.g__Haemophilus	0.148436
144151	RSV	k__Bacteria.p__Proteobacteria.c__Gammaproteobacteria.o__Pasteurellales.f__Pasteurellaceae.g__Haemophilus	0
144533	RSV	k__Bacteria.p__Proteobacteria.c__Gammaproteobacteria.o__Pasteurellales.f__Pasteurellaceae.g__Haemophilus	0.0379216
P0016-1	RSV	k__Bacteria.p__Proteobacteria.c__Gammaproteobacteria.o__Pasteurellales.f__Pasteurellaceae.g__Haemophilus	0.289669
P0112-1	RSV	k__Bacteria.p__Proteobacteria.c__Gammaproteobacteria.o__Pasteurellales.f__Pasteurellaceae.g__Haemophilus	0.000231171
P0144-1	RSV	k__Bacteria.p__Proteobacteria.c__Gammaproteobacteria.o__Pasteurellales.f__Pasteurellaceae.g__Haemophilus	0.250549
P0209-1	RSV	k__Bacteria.p__Proteobacteria.c__Gammaproteobacteria.o__Pasteurellales.f__Pasteurellaceae.g__Haemophilus	0
P0210-1	RSV	k__Bacteria.p__Proteobacteria.c__Gammaproteobacteria.o__Pasteurellales.f__Pasteurellaceae.g__Haemophilus	0.0103107
P0211-1	RSV	k__Bacteria.p__Proteobacteria.c__Gammaproteobacteria.o__Pasteurellales.f__Pasteurellaceae.g__Haemophilus	0.0653899
P0217-1	RSV	k__Bacteria.p__Proteobacteria.c__Gammaproteobacteria.o__Pasteurellales.f__Pasteurellaceae.g__Haemophilus	8.86997e-05
P0248-1	RSV	k__Bacteria.p__Proteobacteria.c__Gammaproteobacteria.o__Pasteurellales.f__Pasteurellaceae.g__Haemophilus	0.0590199
P0267-1	RSV	k__Bacteria.p__Proteobacteria.c__Gammaproteobacteria.o__Pasteurellales.f__Pasteurellaceae.g__Haemophilus	0.00645087
P0274-1	RSV	k__Bacteria.p__Proteobacteria.c__Gammaproteobacteria.o__Pasteurellales.f__Pasteurellaceae.g__Haemophilus	0.00380847
P0293-1	RSV	k__Bacteria.p__Proteobacteria.c__Gammaproteobacteria.o__Pasteurellales.f__Pasteurellaceae.g__Haemophilus	0.00143629
137105	RSV	k__Bacteria.p__Proteobacteria.c__Gammaproteobacteria.o__Pseudomonadales.f__Moraxellaceae.g__Moraxella	0.0099463
137145	RSV	k__Bacteria.p__Proteobacteria.c__Gammaproteobacteria.o__Pseudomonadales.f__Moraxellaceae.g__Moraxella	0
137205	RSV	k__Bacteria.p__Proteobacteria.c__Gammaproteobacteria.o__Pseudomonadales.f__Moraxellaceae.g__Moraxella	0.000382028
137330	RSV	k__Bacteria.p__Proteobacteria.c__Gammaproteobacteria.o__Pseudomonadales.f__Moraxellaceae.g__Moraxella	0.00678896
137447	RSV	k__Bacteria.p__Proteobacteria.c__Gammaproteobacteria.o__Pseudomonadales.f__Moraxellaceae.g__Moraxella	0.0523665
138442	RSV	k__Bacteria.p__Proteobacteria.c__Gammaproteobacteria.o__Pseudomonadales.f__Moraxellaceae.g__Moraxella	0.00190181
138479	RSV	k__Bacteria.p__Proteobacteria.c__Gammaproteobacteria.o__Pseudomonadales.f__Moraxellaceae.g__Moraxella	0.00175748
138563	RSV	k__Bacteria.p__Proteobacteria.c__Gammaproteobacteria.o__Pseudomonadales.f__Moraxellaceae.g__Moraxella	0
143095	RSV	k__Bacteria.p__Proteobacteria.c__Gammaproteobacteria.o__Pseudomonadales.f__Moraxellaceae.g__Moraxella	0.0483998
143105	RSV	k__Bacteria.p__Proteobacteria.c__Gammaproteobacteria.o__Pseudomonadales.f__Moraxellaceae.g__Moraxella	0.0889599
143229	RSV	k__Bacteria.p__Proteobacteria.c__Gammaproteobacteria.o__Pseudomonadales.f__Moraxellaceae.g__Moraxella	0.000115685
143296	RSV	k__Bacteria.p__Proteobacteria.c__Gammaproteobacteria.o__Pseudomonadales.f__Moraxellaceae.g__Moraxella	0.00110649
143313	RSV	k__Bacteria.p__Proteobacteria.c__Gammaproteobacteria.o__Pseudomonadales.f__Moraxellaceae.g__Moraxella	0
143315	RSV	k__Bacteria.p__Proteobacteria.c__Gammaproteobacteria.o__Pseudomonadales.f__Moraxellaceae.g__Moraxella	0.0432279
143316	RSV	k__Bacteria.p__Proteobacteria.c__Gammaproteobacteria.o__Pseudomonadales.f__Moraxellaceae.g__Moraxella	0.115728
143374	RSV	k__Bacteria.p__Proteobacteria.c__Gammaproteobacteria.o__Pseudomonadales.f__Moraxellaceae.g__Moraxella	0
143375	RSV	k__Bacteria.p__Proteobacteria.c__Gammaproteobacteria.o__Pseudomonadales.f__Moraxellaceae.g__Moraxella	0.000630469
143404	RSV	k__Bacteria.p__Proteobacteria.c__Gammaproteobacteria.o__Pseudomonadales.f__Moraxellaceae.g__Moraxella	0.00185842
143569	RSV	k__Bacteria.p__Proteobacteria.c__Gammaproteobacteria.o__Pseudomonadales.f__Moraxellaceae.g__Moraxella	0
143654	RSV	k__Bacteria.p__Proteobacteria.c__Gammaproteobacteria.o__Pseudomonadales.f__Moraxellaceae.g__Moraxella	0
143727	RSV	k__Bacteria.p__Proteobacteria.c__Gammaproteobacteria.o__Pseudomonadales.f__Moraxellaceae.g__Moraxella	0
143734	RSV	k__Bacteria.p__Proteobacteria.c__Gammaproteobacteria.o__Pseudomonadales.f__Moraxellaceae.g__Moraxella	0.024881
143774	RSV	k__Bacteria.p__Proteobacteria.c__Gammaproteobacteria.o__Pseudomonadales.f__Moraxellaceae.g__Moraxella	0.14042
143843	RSV	k__Bacteria.p__Proteobacteria.c__Gammaproteobacteria.o__Pseudomonadales.f__Moraxellaceae.g__Moraxella	0
143885	RSV	k__Bacteria.p__Proteobacteria.c__Gammaproteobacteria.o__Pseudomonadales.f__Moraxellaceae.g__Moraxella	0
143994	RSV	k__Bacteria.p__Proteobacteria.c__Gammaproteobacteria.o__Pseudomonadales.f__Moraxellaceae.g__Moraxella	0.0489155
144028	RSV	k__Bacteria.p__Proteobacteria.c__Gammaproteobacteria.o__Pseudomonadales.f__Moraxellaceae.g__Moraxella	0.00163329
144151	RSV	k__Bacteria.p__Proteobacteria.c__Gammaproteobacteria.o__Pseudomonadales.f__Moraxellaceae.g__Moraxella	0.0503509
144533	RSV	k__Bacteria.p__Proteobacteria.c__Gammaproteobacteria.o__Pseudomonadales.f__Moraxellaceae.g__Moraxella	0.0325835
P0016-1	RSV	k__Bacteria.p__Proteobacteria.c__Gammaproteobacteria.o__Pseudomonadales.f__Moraxellaceae.g__Moraxella	0.351396
P0112-1	RSV	k__Bacteria.p__Proteobacteria.c__Gammaproteobacteria.o__Pseudomonadales.f__Moraxellaceae.g__Moraxella	0.000396292
P0144-1	RSV	k__Bacteria.p__Proteobacteria.c__Gammaproteobacteria.o__Pseudomonadales.f__Moraxellaceae.g__Moraxella	0
P0209-1	RSV	k__Bacteria.p__Proteobacteria.c__Gammaproteobacteria.o__Pseudomonadales.f__Moraxellaceae.g__Moraxella	0.00634718
P0210-1	RSV	k__Bacteria.p__Proteobacteria.c__Gammaproteobacteria.o__Pseudomonadales.f__Moraxellaceae.g__Moraxella	0.0169251
P0211-1	RSV	k__Bacteria.p__Proteobacteria.c__Gammaproteobacteria.o__Pseudomonadales.f__Moraxellaceae.g__Moraxella	0.00421009
P0217-1	RSV	k__Bacteria.p__Proteobacteria.c__Gammaproteobacteria.o__Pseudomonadales.f__Moraxellaceae.g__Moraxella	0
P0248-1	RSV	k__Bacteria.p__Proteobacteria.c__Gammaproteobacteria.o__Pseudomonadales.f__Moraxellaceae.g__Moraxella	0.00821226
P0267-1	RSV	k__Bacteria.p__Proteobacteria.c__Gammaproteobacteria.o__Pseudomonadales.f__Moraxellaceae.g__Moraxella	0.0272655
P0274-1	RSV	k__Bacteria.p__Proteobacteria.c__Gammaproteobacteria.o__Pseudomonadales.f__Moraxellaceae.g__Moraxella	0
P0293-1	RSV	k__Bacteria.p__Proteobacteria.c__Gammaproteobacteria.o__Pseudomonadales.f__Moraxellaceae.g__Moraxella	0
137105	RSV	k__Bacteria.p__Proteobacteria.c__Gammaproteobacteria.o__Pseudomonadales.f__Pseudomonadaceae.g__	0.00101812
137145	RSV	k__Bacteria.p__Proteobacteria.c__Gammaproteobacteria.o__Pseudomonadales.f__Pseudomonadaceae.g__	0
137205	RSV	k__Bacteria.p__Proteobacteria.c__Gammaproteobacteria.o__Pseudomonadales.f__Pseudomonadaceae.g__	0.0150052
137330	RSV	k__Bacteria.p__Proteobacteria.c__Gammaproteobacteria.o__Pseudomonadales.f__Pseudomonadaceae.g__	0
137447	RSV	k__Bacteria.p__Proteobacteria.c__Gammaproteobacteria.o__Pseudomonadales.f__Pseudomonadaceae.g__	0
138442	RSV	k__Bacteria.p__Proteobacteria.c__Gammaproteobacteria.o__Pseudomonadales.f__Pseudomonadaceae.g__	0.000477441
138479	RSV	k__Bacteria.p__Proteobacteria.c__Gammaproteobacteria.o__Pseudomonadales.f__Pseudomonadaceae.g__	0.000259566
138563	RSV	k__Bacteria.p__Proteobacteria.c__Gammaproteobacteria.o__Pseudomonadales.f__Pseudomonadaceae.g__	0.00819772
143095	RSV	k__Bacteria.p__Proteobacteria.c__Gammaproteobacteria.o__Pseudomonadales.f__Pseudomonadaceae.g__	0.00117586
143105	RSV	k__Bacteria.p__Proteobacteria.c__Gammaproteobacteria.o__Pseudomonadales.f__Pseudomonadaceae.g__	0
143229	RSV	k__Bacteria.p__Proteobacteria.c__Gammaproteobacteria.o__Pseudomonadales.f__Pseudomonadaceae.g__	0
143296	RSV	k__Bacteria.p__Proteobacteria.c__Gammaproteobacteria.o__Pseudomonadales.f__Pseudomonadaceae.g__	0.00536852
143313	RSV	k__Bacteria.p__Proteobacteria.c__Gammaproteobacteria.o__Pseudomonadales.f__Pseudomonadaceae.g__	0.010507
143315	RSV	k__Bacteria.p__Proteobacteria.c__Gammaproteobacteria.o__Pseudomonadales.f__Pseudomonadaceae.g__	0
143316	RSV	k__Bacteria.p__Proteobacteria.c__Gammaproteobacteria.o__Pseudomonadales.f__Pseudomonadaceae.g__	0.0120682
143374	RSV	k__Bacteria.p__Proteobacteria.c__Gammaproteobacteria.o__Pseudomonadales.f__Pseudomonadaceae.g__	0
143375	RSV	k__Bacteria.p__Proteobacteria.c__Gammaproteobacteria.o__Pseudomonadales.f__Pseudomonadaceae.g__	0
143404	RSV	k__Bacteria.p__Proteobacteria.c__Gammaproteobacteria.o__Pseudomonadales.f__Pseudomonadaceae.g__	0
143569	RSV	k__Bacteria.p__Proteobacteria.c__Gammaproteobacteria.o__Pseudomonadales.f__Pseudomonadaceae.g__	0.000143278
143654	RSV	k__Bacteria.p__Proteobacteria.c__Gammaproteobacteria.o__Pseudomonadales.f__Pseudomonadaceae.g__	0.00445472
143727	RSV	k__Bacteria.p__Proteobacteria.c__Gammaproteobacteria.o__Pseudomonadales.f__Pseudomonadaceae.g__	0.296046
143734	RSV	k__Bacteria.p__Proteobacteria.c__Gammaproteobacteria.o__Pseudomonadales.f__Pseudomonadaceae.g__	0.00285846
143774	RSV	k__Bacteria.p__Proteobacteria.c__Gammaproteobacteria.o__Pseudomonadales.f__Pseudomonadaceae.g__	0
143843	RSV	k__Bacteria.p__Proteobacteria.c__Gammaproteobacteria.o__Pseudomonadales.f__Pseudomonadaceae.g__	0
143885	RSV	k__Bacteria.p__Proteobacteria.c__Gammaproteobacteria.o__Pseudomonadales.f__Pseudomonadaceae.g__	0
143994	RSV	k__Bacteria.p__Proteobacteria.c__Gammaproteobacteria.o__Pseudomonadales.f__Pseudomonadaceae.g__	0
144028	RSV	k__Bacteria.p__Proteobacteria.c__Gammaproteobacteria.o__Pseudomonadales.f__Pseudomonadaceae.g__	0.0971325
144151	RSV	k__Bacteria.p__Proteobacteria.c__Gammaproteobacteria.o__Pseudomonadales.f__Pseudomonadaceae.g__	0.000774484
144533	RSV	k__Bacteria.p__Proteobacteria.c__Gammaproteobacteria.o__Pseudomonadales.f__Pseudomonadaceae.g__	0.000719262
P0016-1	RSV	k__Bacteria.p__Proteobacteria.c__Gammaproteobacteria.o__Pseudomonadales.f__Pseudomonadaceae.g__	0.0191766
P0112-1	RSV	k__Bacteria.p__Proteobacteria.c__Gammaproteobacteria.o__Pseudomonadales.f__Pseudomonadaceae.g__	0.00132097
P0144-1	RSV	k__Bacteria.p__Proteobacteria.c__Gammaproteobacteria.o__Pseudomonadales.f__Pseudomonadaceae.g__	0
P0209-1	RSV	k__Bacteria.p__Proteobacteria.c__Gammaproteobacteria.o__Pseudomonadales.f__Pseudomonadaceae.g__	0
P0210-1	RSV	k__Bacteria.p__Proteobacteria.c__Gammaproteobacteria.o__Pseudomonadales.f__Pseudomonadaceae.g__	0
P0211-1	RSV	k__Bacteria.p__Proteobacteria.c__Gammaproteobacteria.o__Pseudomonadales.f__Pseudomonadaceae.g__	0
P0217-1	RSV	k__Bacteria.p__Proteobacteria.c__Gammaproteobacteria.o__Pseudomonadales.f__Pseudomonadaceae.g__	0
P0248-1	RSV	k__Bacteria.p__Proteobacteria.c__Gammaproteobacteria.o__Pseudomonadales.f__Pseudomonadaceae.g__	0.122462
P0267-1	RSV	k__Bacteria.p__Proteobacteria.c__Gammaproteobacteria.o__Pseudomonadales.f__Pseudomonadaceae.g__	0
P0274-1	RSV	k__Bacteria.p__Proteobacteria.c__Gammaproteobacteria.o__Pseudomonadales.f__Pseudomonadaceae.g__	0.256534
P0293-1	RSV	k__Bacteria.p__Proteobacteria.c__Gammaproteobacteria.o__Pseudomonadales.f__Pseudomonadaceae.g__	0
137105	RSV	s.others	0.0168606
137145	RSV	s.others	0.166745
137205	RSV	s.others	0.0212238
137330	RSV	s.others	0.0968099
137447	RSV	s.others	0.00222161
138442	RSV	s.others	0.0385454
138479	RSV	s.others	0.124743
138563	RSV	s.others	0.30588
143095	RSV	s.others	0.0316723
143105	RSV	s.others	0.027105
143229	RSV	s.others	0.158025
143296	RSV	s.others	0.0169252
143313	RSV	s.others	0.0551008
143315	RSV	s.others	0.0204944
143316	RSV	s.others	0.0255517
143374	RSV	s.others	0.00493139
143375	RSV	s.others	0.00380803
143404	RSV	s.others	0.0786213
143569	RSV	s.others	0.00627557
143654	RSV	s.others	0.128542
143727	RSV	s.others	0.0765695
143734	RSV	s.others	0.00823981
143774	RSV	s.others	0.0894473
143843	RSV	s.others	0.0400486
143885	RSV	s.others	0.0575542
143994	RSV	s.others	0.0126492
144028	RSV	s.others	0.0386429
144151	RSV	s.others	0.0217233
144533	RSV	s.others	0.17823
P0016-1	RSV	s.others	0.0709908
P0112-1	RSV	s.others	0.152551
P0144-1	RSV	s.others	0.154033
P0209-1	RSV	s.others	0.305228
P0210-1	RSV	s.others	0.0343754
P0211-1	RSV	s.others	0.0815972
P0217-1	RSV	s.others	0
P0248-1	RSV	s.others	0.512228
P0267-1	RSV	s.others	0.0188781
P0274-1	RSV	s.others	0.0870958
P0293-1	RSV	s.others	0.0342117

## Sheet: Figure 1b
Figure 1b
Protein ID	bacteria	Entry.name	Protein.names	MS expression level (Reporter-corrected intensity)
N8TGX7	Acinetobacter	N8TGX7_ACIGI	Uncharacterized protein	0.890276
N8X4H2	Acinetobacter	N8X4H2_ACIGI	Uncharacterized protein	1.25673
A0A1S6ZB09	Bacillus	A0A1S6ZB09_9BACI	Chaperone protein HtpG	1.33639
A0A2B8JCD2	Bacillus	A0A2B8JCD2_BACME	Uncharacterized protein	5.04319
D5DVT2	Bacillus	D5DVT2_BACMQ	Elongation factor Tu	3.18904
D5DZA5	Bacillus	D5DZA5_BACMQ	Cobalamin binding domain protein	2.31514
G2RQW3	Bacillus	G2RQW3_BACMW	Uncharacterized protein	4.44901
A0A015QWN3	Bacteroides	A0A015QWN3_BACFG	Elongation factor Tu	2.60693
D6CXP2	Bacteroides	D6CXP2_9BACE	50S ribosomal protein L16	1.16257
D6D1P7	Bacteroides	D6D1P7_9BACE	Glyceraldehyde-3-phosphate dehydrogenase	3.02798
Q5L9G4	Bacteroides	Q5L9G4_BACFN	Putative membrane protein	4.05571
Q8G6B7	Bifidobacterium	RUVB_BIFLO	Holliday junction ATP-dependent DNA helicase RuvB	3.98545
C7M9C1	Capnocytophaga	C7M9C1_CAPOD	ATP synthase subunit beta	3.74064
L1MIW2	Corynebacterium	L1MIW2_9CORY	50S ribosomal protein L33	3.30292
A0A0H3JL45	Escherichia	A0A0H3JL45_ECO57	Putative tail length tape measure protein	1.84812
A0A209N5F1	Escherichia	A0A209N5F1_ECOLX	30S ribosomal protein S8	4.11336
A0A209NHF0	Escherichia	A0A209NHF0_ECOLX	50S ribosomal protein L17	2.94647
A0A209P206	Escherichia	A0A209P206_ECOLX	50S ribosomal protein L14	2.46004
A0A209P5Z7	Escherichia	A0A209P5Z7_ECOLX	50S ribosomal protein L7/L12	2.57631
A0A209R6B8	Escherichia	A0A209R6B8_ECOLX	Acetoin reductase	2.92521
A0A209R8P9	Escherichia	A0A209R8P9_ECOLX	50S ribosomal protein L22	1.74295
A0A228ZSI6	Escherichia	A0A228ZSI6_ECOLX	Actin, cytoplasmic 2	5.84597
A0A229A4C4	Escherichia	A0A229A4C4_ECOLX	Elongation factor 1-alpha	4.70716
P0A7K2	Escherichia	RL7_ECOLI	50S ribosomal protein L7/L12	4.53027
C8NGI4	Granulicatella	C8NGI4_9LACT	Enolase	3.35417
C8NGI8	Granulicatella	C8NGI8_9LACT	Glyceraldehyde-3-phosphate dehydrogenase	1.14541
C8NGQ7	Granulicatella	C8NGQ7_9LACT	50S ribosomal protein L21	4.17927
C8NH26	Granulicatella	C8NH26_9LACT	Elongation factor Tu	1.16323
C8NHK2	Granulicatella	C8NHK2_9LACT	50S ribosomal protein L7/L12	2.01172
A4MYN1	Haemophilus	A4MYN1_HAEIF	N-acetylglucosamine-6-phosphate deacetylase	1.41112
A4N742	Haemophilus	A4N742_HAEIF	Elongation factor Tu	1.77316
A4NYT4	Haemophilus	A4NYT4_HAEIF	Ribonuclease H	1.43551
A4P113	Haemophilus	A4P113_HAEIF	Elongation factor Tu	0.956312
E1W564	Haemophilus	E1W564_HAEP3	Malate dehydrogenase	4.19573
P43736	Haemophilus	DNAK_HAEIN	Chaperone protein DnaK	0.852689
P43839	Haemophilus	OPP21_HAEIN	Outer membrane protein P2	3.04846
P43840	Haemophilus	OMP51_HAEIN	Outer membrane protein P5	1.94912
P44348	Haemophilus	RL7_HAEIN	50S ribosomal protein L7/L12	2.09289
P45293	Haemophilus	PDXS_HAEIN	Pyridoxal 5'-phosphate synthase subunit PdxS	1.66536
A0A1H7YLM7	LactoBacillus	A0A1H7YLM7_9LACO	Uncharacterized protein	1.62388
A0A1Y2UKF5	LactoBacillus	A0A1Y2UKF5_LACRE	Uncharacterized protein	3.22596
A5VIC3	LactoBacillus	A5VIC3_LACRD	Nucleoid-associated protein Lreu_0327	0.862735
G2SLT7	LactoBacillus	G2SLT7_LACRR	Hydrolase	0.922249
Q1GAW7	LactoBacillus	ATPA_LACDA	ATP synthase subunit alpha	4.823
C7N8L3	Leptotrichia	C7N8L3_LEPBD	Galactose-6-phosphate isomerase, LacA subunit	1.33858
C7N9F1	Leptotrichia	C7N9F1_LEPBD	Pyruvate kinase	1.35482
C7NCD6	Leptotrichia	C7NCD6_LEPBD	Elongation factor Tu	1.82212
C7NCX4	Leptotrichia	C7NCX4_LEPBD	Glyceraldehyde-3-phosphate dehydrogenase	2.21225
C7NDJ8	Leptotrichia	C7NDJ8_LEPBD	50S ribosomal protein L4	0.822142
U2V871	Leptotrichia	U2V871_9FUSO	Enolase	2.27615
A0A1N6SIM2	Microbispora	A0A1N6SIM2_9ACTN	Elongation factor Tu	1.33306
A0A1N6VY48	Microbispora	A0A1N6VY48_9ACTN	Uncharacterized protein	1.12217
A0A198UMA7	Moraxella	A0A198UMA7_MORCA	Methylcrotonyl-CoA carboxylase biotin-containing subunit	2.99772
D5V861	Moraxella	D5V861_MORCB	60 kDa chaperonin	2.73206
D5V8B9	Moraxella	D5V8B9_MORCB	LysM domain protein	1.32163
D5V8D0	Moraxella	D5V8D0_MORCB	30S ribosomal protein S4	0.861597
D5V8M8	Moraxella	D5V8M8_MORCB	Acetoin reductase	0.841392
D5V8R6	Moraxella	D5V8R6_MORCB	Outer membrane protein CD	4.45994
D5V8V8	Moraxella	D5V8V8_MORCB	Thioredoxin	0.726398
D5V934	Moraxella	D5V934_MORCB	Probable cytosol aminopeptidase	3.17673
D5V9K8	Moraxella	D5V9K8_MORCB	Trigger factor	0.789628
D5V9Z6	Moraxella	D5V9Z6_MORCB	30S ribosomal protein S7	1.80103
D5V9Z7	Moraxella	D5V9Z7_MORCB	Elongation factor G	2.06094
D5V9Z8	Moraxella	D5V9Z8_MORCB	Elongation factor Tu	4.38281
D5VA25	Moraxella	D5VA25_MORCB	50S ribosomal protein L7/L12	2.28843
D5VA56	Moraxella	D5VA56_MORCB	Alkyl hydroperoxide reductase subunit C	3.20737
D5VAD5	Moraxella	D5VAD5_MORCB	Outer membrane protein J	2.20997
D5VAF7	Moraxella	D5VAF7_MORCB	30S ribosomal protein S16	1.98489
D5VAR1	Moraxella	D5VAR1_MORCB	Outer membrane protein CopB	2.18476
D5VB21	Moraxella	D5VB21_MORCB	Chaperone protein HscA homolog	4.65706
D5VB29	Moraxella	D5VB29_MORCB	DNA-binding protein HU-beta	3.17298
D5VBT0	Moraxella	D5VBT0_MORCB	30S ribosomal protein S1	1.33883
D5VD60	Moraxella	D5VD60_MORCB	50S ribosomal protein L13	0.84303
A0A0D8L516	Morganella	A0A0D8L516_MORMO	Uncharacterized protein	2.56136
J7TCW6	Morganella	J7TCW6_MORMO	Chaperone protein DnaK	4.73734
M1SPT2	Morganella	M1SPT2_MORMO	Aldehyde dehydrogenase B	0.819208
C0ERA9	Neisseria	C0ERA9_NEIFL	Uncharacterized protein	0.82863
E5UKT7	Neisseria	E5UKT7_NEIMU	ATP synthase subunit beta	0.92824
E5ULI6	Neisseria	E5ULI6_NEIMU	Porin	1.30171
E5UM20	Neisseria	E5UM20_NEIMU	50S ribosomal protein L13	1.21052
E5UMH2	Neisseria	E5UMH2_NEIMU	Elongation factor Tu	1.73473
E5UMH5	Neisseria	E5UMH5_NEIMU	50S ribosomal protein L4	1.29627
E5UMH7	Neisseria	E5UMH7_NEIMU	50S ribosomal protein L2	0.872136
E5UMI2	Neisseria	E5UMI2_NEIMU	50S ribosomal protein L29	0.678502
A0A096DCC3	Prevotella	A0A096DCC3_9BACT	OmpA family protein	0.905879
A0A174U5A6	Prevotella	A0A174U5A6_9BACT	Glyceraldehyde-3-phosphate dehydrogenase A	0.774833
A0A174UYK7	Prevotella	A0A174UYK7_9BACT	Malate dehydrogenase	1.54367
D9RSG6	Prevotella	D9RSG6_PREMB	Chaperone protein DnaK	0.880677
D9RSH2	Prevotella	D9RSH2_PREMB	OmpA family protein	1.35103
D9RSQ2	Prevotella	D9RSQ2_PREMB	Peroxiredoxin	2.15413
D9RT37	Prevotella	D9RT37_PREMB	Phosphoenolpyruvate carboxykinase	4.70371
D9RTI7	Prevotella	D9RTI7_PREMB	Elongation factor Tu	4.18768
D9RTJ3	Prevotella	D9RTJ3_PREMB	50S ribosomal protein L7/L12	4.14831
D9RTL4	Prevotella	D9RTL4_PREMB	50S ribosomal protein L16	1.33866
D9RTL8	Prevotella	D9RTL8_PREMB	50S ribosomal protein L24	1.61873
D9RTL9	Prevotella	D9RTL9_PREMB	50S ribosomal protein L5	1.26731
D9RTM1	Prevotella	D9RTM1_PREMB	30S ribosomal protein S8	0.845048
D9RUI4	Prevotella	D9RUI4_PREMB	Glyceraldehyde-3-phosphate dehydrogenase	3.12575
D9RUL1	Prevotella	D9RUL1_PREMB	OmpA family protein	3.10301
D9RVJ4	Prevotella	D9RVJ4_PREMB	30S ribosomal protein S18	1.73808
D9RWR4	Prevotella	D9RWR4_PREMB	Formate C-acetyltransferase	0.87258
F9DI94	Prevotella	F9DI94_9BACT	DNA helicase	1.83769
F9DJF9	Prevotella	F9DJF9_9BACT	Fructose-1,6-bisphosphate aldolase	1.17024
F9DJR8	Prevotella	F9DJR8_9BACT	30S ribosomal protein S4	1.29274
L9PX12	Prevotella	L9PX12_9BACT	Elongation factor G	1.69439
L9PX15	Prevotella	L9PX15_9BACT	50S ribosomal protein L2	1.20778
L9PXA1	Prevotella	L9PXA1_9BACT	Elongation factor Tu	0.907893
U2J7B1	Prevotella	U2J7B1_9BACT	30S ribosomal protein S5	1.66173
W4U9F2	Propionibacterium	W4U9F2_CUTAC	Cell division protein FtsH	3.93839
A0A061JSQ7	Pseudomonas	A0A061JSQ7_PSEST	Uncharacterized protein	4.39104
U3HEM9	Pseudomonas	U3HEM9_PSEAC	Uncharacterized protein	1.6859
A0A1E9TB22	Rothia	A0A1E9TB22_9MICC	50S ribosomal protein L17	0.903818
A0A231VPE6	Rothia	A0A231VPE6_9MICC	Uncharacterized protein	2.89247
A0A2A8CXL9	Rothia	A0A2A8CXL9_9MICC	30S ribosomal protein S5	1.74051
C6R3J3	Rothia	C6R3J3_9MICC	50S ribosomal protein L16	1.41462
D2NNW2	Rothia	D2NNW2_ROTMD	Elongation factor Ts	0.959561
D2NPW2	Rothia	D2NPW2_ROTMD	Peroxiredoxin	2.71772
D2NQ87	Rothia	D2NQ87_ROTMD	50S ribosomal protein L9	3.49067
D2NQZ6	Rothia	D2NQZ6_ROTMD	Phosphotransferase system, HPr-related protein	1.21434
D2NR31	Rothia	D2NR31_ROTMD	DNA-binding ferritin-like protein	3.7158
D2NRI4	Rothia	D2NRI4_ROTMD	50S ribosomal protein L11	0.775965
D2NRM6	Rothia	D2NRM6_ROTMD	Elongation factor Tu	4.53972
D2NRN1	Rothia	D2NRN1_ROTMD	50S ribosomal protein L4	0.920937
D2NRN6	Rothia	D2NRN6_ROTMD	50S ribosomal protein L22	2.41334
D2NRP7	Rothia	D2NRP7_ROTMD	50S ribosomal protein L24	1.37469
D2NRQ0	Rothia	D2NRQ0_ROTMD	50S ribosomal protein L6	2.72014
D2NRQ3	Rothia	D2NRQ3_ROTMD	30S ribosomal protein S5	2.72357
D2NRQ5	Rothia	D2NRQ5_ROTMD	50S ribosomal protein L15	3.05012
D2NRR7	Rothia	D2NRR7_ROTMD	50S ribosomal protein L13	3.93194
D2NRR8	Rothia	D2NRR8_ROTMD	30S ribosomal protein S9	2.10244
D2NS59	Rothia	D2NS59_ROTMD	Phage shock protein A	0.945529
D2NSQ3	Rothia	D2NSQ3_ROTMD	Uncharacterized enzyme involved in biosynthesis of extracellular polysaccharides	0.873975
D2NSV5	Rothia	D2NSV5_ROTMD	50S ribosomal protein L27	1.55988
D2NU51	Rothia	D2NU51_ROTMD	Cell division protein FtsZ	0.830331
E3GZL4	Rothia	E3GZL4_ROTDC	50S ribosomal protein L14	0.869615
E3GZM4	Rothia	E3GZM4_ROTDC	50S ribosomal protein L23	4.37832
E3GZN3	Rothia	E3GZN3_ROTDC	30S ribosomal protein S7	2.26005
E3H236	Rothia	E3H236_ROTDC	Inorganic pyrophosphatase	2.62319
E3H339	Rothia	E3H339_ROTDC	30S ribosomal protein S6	2.03781
E3H530	Rothia	E3H530_ROTDC	50S ribosomal protein L28	4.30462
I0UQG0	Rothia	I0UQG0_9MICC	DNA-binding protein HB1	2.08564
I0UQU5	Rothia	I0UQU5_9MICC	50S ribosomal protein L35	1.60281
I0UQX3	Rothia	I0UQX3_9MICC	Ribosome-recycling factor	1.76748
I0URH3	Rothia	I0URH3_9MICC	50S ribosomal protein L30	3.52589
I0URL5	Rothia	I0URL5_9MICC	30S ribosomal protein S11	1.57229
I0URV8	Rothia	I0URV8_9MICC	Alcohol dehydrogenase, catalytic domain	2.19306
I0UTP2	Rothia	I0UTP2_9MICC	50S ribosomal protein L32	2.07524
I0UUB1	Rothia	I0UUB1_9MICC	50S ribosomal protein L2	3.42944
I0UUB3	Rothia	I0UUB3_9MICC	50S ribosomal protein L7/L12	4.16748
I0UUE9	Rothia	I0UUE9_9MICC	30S ribosomal protein S10	2.80235
I0UUG9	Rothia	I0UUG9_9MICC	50S ribosomal protein L1	0.885296
I0UUK2	Rothia	I0UUK2_9MICC	30S ribosomal protein S19	3.94763
I0UVA7	Rothia	I0UVA7_9MICC	30S ribosomal protein S18	4.02225
I0UVT1	Rothia	I0UVT1_9MICC	Glyceraldehyde-3-phosphate dehydrogenase	0.896485
G5N9N5	Salmonella	G5N9N5_SALET	Succinate--CoA ligase [ADP-forming] subunit alpha	1.78312
G5RH85	Salmonella	G5RH85_SALET	Propanediol utilization polyhedral body protein PduJ	1.7007
A0A1Q5W2R5	Serratia	A0A1Q5W2R5_SERMA	Multidrug resistance protein MdtB	2.06524
A0A221FM49	Serratia	A0A221FM49_SERMA	Glycosyl hydrolase	2.02899
A0A0Q4U618	Sphingomonas	A0A0Q4U618_9SPHN	Elongation factor 1-alpha	4.61826
A0A147IMV4	Sphingomonas	A0A147IMV4_9SPHN	ATP synthase subunit beta	4.79092
A0A033UX85	Staphylococcus	A0A033UX85_STAAU	Glyceraldehyde-3-phosphate dehydrogenase	2.79784
A0A062WL50	Streptococcus	A0A062WL50_STREE	50S ribosomal protein L2	2.64646
A0A062WLF2	Streptococcus	A0A062WLF2_STREE	Elongation factor Ts	1.24291
A0A062WLP4	Streptococcus	A0A062WLP4_STREE	Chaperone protein DnaK	4.54858
A0A062WME6	Streptococcus	A0A062WME6_STREE	UPF0356 protein A4260_04980	0.749886
A0A062WMZ6	Streptococcus	A0A062WMZ6_STREE	50S ribosomal protein L1	3.62129
A0A062WNR1	Streptococcus	A0A062WNR1_STREE	50S ribosomal protein L7/L12	5.14099
A0A062WRE8	Streptococcus	A0A062WRE8_STREE	30S ribosomal protein S7	3.6698
A0A062WSP2	Streptococcus	A0A062WSP2_STREE	Elongation factor Tu	5.24488
A0A062WT01	Streptococcus	A0A062WT01_STREE	30S ribosomal protein S2	3.87794
A0A062WTQ2	Streptococcus	A0A062WTQ2_STREE	30S ribosomal protein S6	3.18672
A0A064BYI2	Streptococcus	A0A064BYI2_STREE	50S ribosomal protein L11	3.79057
A0A064C1G0	Streptococcus	A0A064C1G0_STREE	50S ribosomal protein L23	3.50399
A0A064C1G7	Streptococcus	A0A064C1G7_STREE	50S ribosomal protein L16	4.19294
A0A064C2W8	Streptococcus	A0A064C2W8_STREE	50S ribosomal protein L30	0.788405
A0A064C3Q1	Streptococcus	A0A064C3Q1_STREE	2,3-bisphosphoglycerate-dependent phosphoglycerate mutase	4.83505
A0A064C5M1	Streptococcus	A0A064C5M1_STREE	30S ribosomal protein S10	4.58312
A0A081PVS3	Streptococcus	A0A081PVS3_STRMT	30S ribosomal protein S16	3.78856
A0A081PXA5	Streptococcus	A0A081PXA5_STRMT	Enolase	4.83472
A0A081SBJ5	Streptococcus	A0A081SBJ5_STRMT	2,3-butanediol dehydrogenase, S-alcohol forming,	1.21956
A0A081SCD2	Streptococcus	A0A081SCD2_STRMT	30S ribosomal protein S1	1.79389
A0A098Z5E4	Streptococcus	A0A098Z5E4_STREE	Tagatose 1,6-diphosphate aldolase	2.8056
A0A0B7KR19	Streptococcus	A0A0B7KR19_STREE	Glucose-6-phosphate isomerase	1.24212
A0A0B7KUN8	Streptococcus	A0A0B7KUN8_STREE	Galactose-6-phosphate isomerase subunit LacB	2.14592
A0A0B7LDN7	Streptococcus	A0A0B7LDN7_STREE	Phosphoglycerate kinase	3.04874
A0A0B7LG22	Streptococcus	A0A0B7LG22_STREE	Adenylate kinase	2.99925
A0A0B7LLP1	Streptococcus	A0A0B7LLP1_STREE	50S ribosomal protein L6	1.56559
A0A0E8T6V3	Streptococcus	A0A0E8T6V3_STREE	L-lactate dehydrogenase	4.0089
A0A0E8TJ03	Streptococcus	A0A0E8TJ03_STREE	Uncharacterized protein	0.977644
A0A0G7HAY3	Streptococcus	A0A0G7HAY3_9STRE	Glyceraldehyde-3-phosphate dehydrogenase	4.82411
A0A0T8QVD2	Streptococcus	A0A0T8QVD2_STREE	Galactose-6-phosphate isomerase subunit LacA	3.57924
A0A0T8SAW4	Streptococcus	A0A0T8SAW4_STREE	Single-stranded DNA-binding protein	0.763242
A0A0T8VVF2	Streptococcus	A0A0T8VVF2_STREE	DNA-directed RNA polymerase specialized sigma subunit	2.11421
A0A0T9AH30	Streptococcus	A0A0T9AH30_STREE	Glucokinase	0.757919
A0A0T9AJQ4	Streptococcus	A0A0T9AJQ4_STREE	Translation initiation factor IF-3	1.08634
A0A0T9GR57	Streptococcus	A0A0T9GR57_STREE	ABC transporter ATP-binding protein	1.1521
A0A0T9GTR1	Streptococcus	A0A0T9GTR1_STREE	30S ribosomal protein S20	2.4373
A0A0T9GZJ9	Streptococcus	A0A0T9GZJ9_STREE	50S ribosomal protein L22	4.6249
A0A0U0DL30	Streptococcus	A0A0U0DL30_STREE	DNA-binding protein HU 1	4.61402
A0A0U0HRL5	Streptococcus	A0A0U0HRL5_STREE	50S ribosomal protein L21	3.93536
A0A0U0I4U3	Streptococcus	A0A0U0I4U3_STREE	1,4-dihydroxy-2-naphthoyl-CoA synthase	0.683897
A0A0U0KMB6	Streptococcus	A0A0U0KMB6_STREE	Tagatose-6-phosphate kinase	1.11169
A0A0Y1VXC2	Streptococcus	A0A0Y1VXC2_STREE	50S ribosomal protein L4	1.13679
A0A0Y1W931	Streptococcus	A0A0Y1W931_STREE	ATP-dependent 6-phosphofructokinase	1.17485
A0A0Y1WXQ5	Streptococcus	A0A0Y1WXQ5_STREE	30S ribosomal protein S2	1.64338
A0A110ZT85	Streptococcus	A0A110ZT85_STREE	NADP-dependent glyceraldehyde-3-phosphate dehydrogenase	1.34669
A0A110ZZQ9	Streptococcus	A0A110ZZQ9_STREE	50S ribosomal protein L6	1.60522
A0A111A0A3	Streptococcus	A0A111A0A3_STREE	50S ribosomal protein L32	3.07743
A0A139PM62	Streptococcus	A0A139PM62_STRMT	Alcohol dehydrogenase	2.14368
A0A264S2Y1	Streptococcus	A0A264S2Y1_STREE	30S ribosomal protein S4	4.46795
A5M6X0	Streptococcus	A5M6X0_STREE	Elongation factor Tu family protein	1.15467
A5M723	Streptococcus	A5M723_STREE	6-phosphofructokinase	1.26461
A5MBI3	Streptococcus	A5MBI3_STREE	Phosphoenolpyruvate-protein phosphotransferase	2.27934
C0MCC2	Streptococcus	RL5_STRS7	50S ribosomal protein L5	1.69374
C0MF26	Streptococcus	RS7_STRS7	30S ribosomal protein S7	2.29451
C0MFR1	Streptococcus	C0MFR1_STRS7	Fructose-bisphosphate aldolase	2.0142
C0MH98	Streptococcus	C0MH98_STRS7	Histidine-containing phosphocarrier protein	1.6248
F9HKV2	Streptococcus	F9HKV2_STRMT	Cell wall-binding repeat protein	1.28528
F9PTZ2	Streptococcus	F9PTZ2_9STRE	5-methyltetrahydropteroyltriglutamate--homocysteine methyltransferase	1.17343
F9PU59	Streptococcus	F9PU59_9STRE	6-phosphofructokinase family protein	1.17891
F9PUC4	Streptococcus	F9PUC4_9STRE	30S ribosomal protein S16	2.71409
F9PUQ3	Streptococcus	F9PUQ3_9STRE	50S ribosomal protein L7/L12	1.62408
F9PVJ7	Streptococcus	F9PVJ7_9STRE	50S ribosomal protein L31 type B	2.12896
F9PVK5	Streptococcus	F9PVK5_9STRE	ATP synthase subunit beta	2.18434
F9PVK8	Streptococcus	F9PVK8_9STRE	ATP synthase subunit alpha	4.34118
F9PVW4	Streptococcus	F9PVW4_9STRE	Fructose-1,6-bisphosphate aldolase, class II	4.231
F9PVX6	Streptococcus	F9PVX6_9STRE	Pyridine nucleotide-disulfide oxidoreductase	1.18626
F9PW26	Streptococcus	F9PW26_9STRE	Uracil phosphoribosyltransferase	1.21395
F9PW37	Streptococcus	F9PW37_9STRE	Pyruvate oxidase	1.21371
F9PWW1	Streptococcus	F9PWW1_9STRE	ATPase, AAA family	1.27837
F9PX54	Streptococcus	F9PX54_9STRE	Elongation factor G	4.16887
F9PX56	Streptococcus	F9PX56_9STRE	30S ribosomal protein S12	3.83555
F9PXA9	Streptococcus	F9PXA9_9STRE	Triosephosphate isomerase	2.7484
F9PXQ7	Streptococcus	F9PXQ7_9STRE	50S ribosomal protein L3	1.6637
F9PXQ8	Streptococcus	F9PXQ8_9STRE	50S ribosomal protein L4	3.68896
F9PXR3	Streptococcus	F9PXR3_9STRE	30S ribosomal protein S3	3.06268
F9PXR9	Streptococcus	F9PXR9_9STRE	50S ribosomal protein L5	4.70514
F9PXS4	Streptococcus	F9PXS4_9STRE	30S ribosomal protein S5	3.67746
F9PXS6	Streptococcus	F9PXS6_9STRE	50S ribosomal protein L15	1.72939
F9PXU9	Streptococcus	F9PXU9_9STRE	Glyceraldehyde-3-phosphate dehydrogenase	2.65312
F9PY32	Streptococcus	F9PY32_9STRE	50S ribosomal protein L33	2.04836
F9PY33	Streptococcus	F9PY33_9STRE	50S ribosomal protein L32	1.81761
F9PZB7	Streptococcus	F9PZB7_9STRE	Phosphoglycerate kinase	4.14779
F9PZE9	Streptococcus	F9PZE9_9STRE	Glutamine synthetase, type I	1.27044
F9PZJ2	Streptococcus	F9PZJ2_9STRE	Acyl carrier protein	1.58058
F9PZN1	Streptococcus	F9PZN1_9STRE	Ketol-acid reductoisomerase	1.29167
F9PZR1	Streptococcus	F9PZR1_9STRE	Cell division protein FtsZ	1.17849
I0T1U4	Streptococcus	I0T1U4_STRMT	Eco57I restriction-modification methylase	2.53868
I6L8L9	Streptococcus	I6L8L9_STREE	Glyceraldehyde-3-phosphate dehydrogenase	5.31986
J0V455	Streptococcus	J0V455_STREE	50S ribosomal protein L4	1.66284
J1P239	Streptococcus	J1P239_STREE	Ribosomal protein L29	2.02249
P66136	Streptococcus	RL27_STRR6	50S ribosomal protein L27	3.79167
Q8DP03	Streptococcus	Q8DP03_STRR6	ABC transporter ATP-binding protein-multiple sugar transport	2.29436
Q8DPG0	Streptococcus	Q8DPG0_STRR6	Glutamate dehydrogenase	2.36001
Q8DQ84	Streptococcus	Q8DQ84_STRR6	Pyruvate kinase	4.26165
Q8DQJ4	Streptococcus	Q8DQJ4_STRR6	Pyruvate oxidase	1.83648
Q8DQX6	Streptococcus	Q8DQX6_STRR6	Glutamine synthetase type 1	1.144
T1ZCT5	Streptococcus	T1ZCT5_STRIT	30S ribosomal protein S18	2.12167
T1ZDS3	Streptococcus	T1ZDS3_STRIT	50S ribosomal protein L7/L12	2.19658
T1ZEN1	Streptococcus	T1ZEN1_STRIT	Elongation factor Tu	4.36466
T1ZFF4	Streptococcus	T1ZFF4_STRIT	Enolase	4.7776
T1ZFI5	Streptococcus	T1ZFI5_STRIT	50S ribosomal protein L19	0.828971
T1ZFQ9	Streptococcus	T1ZFQ9_STRIT	50S ribosomal protein L17	3.31427
T1ZG85	Streptococcus	T1ZG85_STRIT	Fructose-bisphosphate aldolase	1.07691
T1ZGI7	Streptococcus	T1ZGI7_STRIT	30S ribosomal protein S9	3.37714
T1ZGL6	Streptococcus	T1ZGL6_STRIT	Ribosome hibernation promoting factor	1.2225
T1ZGT1	Streptococcus	T1ZGT1_STRIT	50S ribosomal protein L13	4.86445
T1ZH57	Streptococcus	T1ZH57_STRIT	30S ribosomal protein S11	4.74163
T1ZH72	Streptococcus	T1ZH72_STRIT	30S ribosomal protein S17	3.28323
T1ZH77	Streptococcus	T1ZH77_STRIT	30S ribosomal protein S19	4.67676
T1ZHI7	Streptococcus	T1ZHI7_STRIT	30S ribosomal protein S15	1.12335
T1ZHU1	Streptococcus	T1ZHU1_STRIT	30S ribosomal protein S13	2.15777
T1ZHV9	Streptococcus	T1ZHV9_STRIT	50S ribosomal protein L2	3.63773
C4FNB3	Veillonella	C4FNB3_9FIRM	50S ribosomal protein L10	1.0741
D1BL23	Veillonella	D1BL23_VEIPT	Conserved carboxylase region	1.62369
D1BLG1	Veillonella	D1BLG1_VEIPT	Acyl-[acyl-carrier-protein]--UDP-N-acetylglucosamine O-acyltransferase	1.40681
D1BLR0	Veillonella	D1BLR0_VEIPT	Uncharacterized protein	1.23245
D1BM51	Veillonella	D1BM51_VEIPT	30S ribosomal protein S20	1.63341
D1BMA5	Veillonella	D1BMA5_VEIPT	4-hydroxy-3-methylbut-2-enyl diphosphate reductase	1.22345
D1BMD1	Veillonella	D1BMD1_VEIPT	Elongation factor Ts	1.17944
D1BMF6	Veillonella	D1BMF6_VEIPT	Chaperone protein DnaK	1.35387
D1BMG4	Veillonella	D1BMG4_VEIPT	Glutamine synthetase catalytic region	1.1608
D1BMV5	Veillonella	D1BMV5_VEIPT	FeS assembly ATPase SufC	0.789276
D1BN14	Veillonella	D1BN14_VEIPT	Glyceraldehyde-3-phosphate dehydrogenase	1.16159
D1BNF4	Veillonella	D1BNF4_VEIPT	Acetate kinase	2.71673
D1BNG4	Veillonella	D1BNG4_VEIPT	Biotin/lipoyl attachment domain-containing protein	3.67956
D1BNG7	Veillonella	D1BNG7_VEIPT	Carboxyl transferase	3.60809
D1BNG8	Veillonella	D1BNG8_VEIPT	Methylmalonyl-CoA epimerase	1.34446
D1BNH1	Veillonella	D1BNH1_VEIPT	Methylmalonyl-CoA mutase, large subunit	1.16089
D1BNI2	Veillonella	D1BNI2_VEIPT	Trigger factor	1.10799
D1BNT0	Veillonella	D1BNT0_VEIPT	Histone family protein DNA-binding protein	1.79156
D1BNW1	Veillonella	D1BNW1_VEIPT	Pyruvate-flavodoxin oxidoreductase	1.20385
D1BP23	Veillonella	D1BP23_VEIPT	30S ribosomal protein S4	1.64614
D1BP37	Veillonella	D1BP37_VEIPT	30S ribosomal protein S11	2.40304
D1BP46	Veillonella	D1BP46_VEIPT	30S ribosomal protein S5	0.739355
D1BP51	Veillonella	D1BP51_VEIPT	50S ribosomal protein L5	1.25922
D1BP56	Veillonella	D1BP56_VEIPT	50S ribosomal protein L16	1.61117
D1BP57	Veillonella	D1BP57_VEIPT	30S ribosomal protein S3	2.19697
D1BP60	Veillonella	D1BP60_VEIPT	50S ribosomal protein L2	2.65596
D1BP62	Veillonella	D1BP62_VEIPT	50S ribosomal protein L4	1.60084
D1BP65	Veillonella	D1BP65_VEIPT	Elongation factor Tu	4.89718
D1BP66	Veillonella	D1BP66_VEIPT	Elongation factor G	2.37633
D1BP67	Veillonella	D1BP67_VEIPT	30S ribosomal protein S7	1.63164
D1BP75	Veillonella	D1BP75_VEIPT	50S ribosomal protein L7/L12	3.13362
D1BP77	Veillonella	D1BP77_VEIPT	50S ribosomal protein L1	1.16908
D1BPF1	Veillonella	D1BPF1_VEIPT	Peroxiredoxin	1.13646
D1BPG4	Veillonella	D1BPG4_VEIPT	Malate/L-lactate dehydrogenase	4.15172
D1BPT5	Veillonella	D1BPT5_VEIPT	Phosphate acetyltransferase	2.0996
D1BPW4	Veillonella	D1BPW4_VEIPT	Catalase	1.21914
E1L7F3	Veillonella	E1L7F3_9FIRM	Uncharacterized protein	2.10754
L1PVM4	Veillonella	L1PVM4_9FIRM	Uncharacterized protein	1.15272
T0SWG4	Veillonella	T0SWG4_9FIRM	60 kDa chaperonin	1.6916
T0U5U1	Veillonella	T0U5U1_9FIRM	Ketol-acid reductoisomerase	1.11159

## Sheet: Figure 1c
Figure 1c
group	proportion
RSV	0.854151
RSV	0.103815
RSV	0.928264
RSV	0.13437
RSV	0.493705
RSV	0.357444
RSV	0.156708
RSV	0.146291
RSV	0.602864
RSV	0.248602
RSV	0.299276
RSV	0.676188
RSV	0.554612
RSV	0.397231
RSV	0.605159
RSV	0.288808
RSV	0.248607
RSV	0.502925
RSV	0.11872
RSV	0.291036
RSV	0.506652
RSV	0.602824
RSV	0.659351
RSV	0.248177
RSV	0.419749
RSV	0.365163
RSV	0.685895
RSV	0.866062
RSV	0.269177
RSV	0.187794
non-RSV	0.218303
RSV	0.7886
non-RSV	0.212791
RSV	0.35227
non-RSV	0.519205
RSV	0.415834
non-RSV	0.351872
RSV	0.425928
non-RSV	0.109239
non-RSV	0.184483
RSV	0.190613
non-RSV	0.0558079
RSV	0.00049126
non-RSV	0.579613
RSV	0.194748
non-RSV	0.504381
RSV	0.373112
non-RSV	0.2625
RSV	0.518373
non-RSV	0.224319
RSV	0.926829
non-RSV	0.129203

## Sheet: Figure 1d
Figure 1d
group	proportion
P0016_Acute	0.187794
P0016_Convalescent	0.218303
P0112_Acute	0.7886
P0112_Convalescent	0.212791
P0144_Acute	0.35227
P0144_Convalescent	0.519205
P0209_Acute	0.415834
P0209_Convalescent	0.351872
P0210_Acute	0.425928
P0210_Convalescent	0.109239
P0211_Acute	0.190613
P0211_Convalescent	0.0558079
P0248_Acute	0.194748
P0248_Convalescent	0.504381
P0267_Acute	0.373112
P0267_Convalescent	0.2625
P0274_Acute	0.518373
P0274_Convalescent	0.224319
P0293_Acute	0.926829
P0293_Convalescent	0.129203

## Sheet: Figure 2a
Figure 2a
protein	mean1	mean2	logFC	p.value	fc	fdr.p.value	Significant
RPL10	5.0383	4.82507	0.213234	1.52364e-09	1.63393	2.19709e-06	1
CES2	4.73952	4.53989	0.199631	8.26523e-09	1.58355	5.95923e-06	1
CAT	5.11467	5.30117	-0.186503	1.27961e-08	0.650874	6.15065e-06	1
HP	4.9432	5.13243	-0.18923	1.99749e-08	0.6468	7.20094e-06	1
MNDA	5.01707	5.43343	-0.416353	4.16866e-08	0.383396	1.14742e-05	1
RAP1B	4.94925	5.18316	-0.233912	4.7743e-08	0.583563	1.14742e-05	1
MYH9	5.51851	5.82342	-0.304914	7.16131e-08	0.495549	1.47523e-05	1
ILF3	4.48052	4.07876	0.401756	8.69428e-08	2.52206	1.56714e-05	1
MMP9	4.70881	5.10099	-0.39218	1.2937e-07	0.405341	2.0728e-05	1
EMC7	4.49022	4.71722	-0.227004	1.71432e-07	0.59292	2.3281e-05	1
ITGAM	5.2926	5.59303	-0.300432	1.91618e-07	0.500689	2.3281e-05	1
COTL1	4.29113	4.41953	-0.1284	1.93739e-07	0.744046	2.3281e-05	0
PSMD11	4.56326	4.31181	0.251455	4.9667e-07	1.78425	5.50922e-05	1
MGAM	4.41958	4.77825	-0.358665	6.23264e-07	0.43786	6.41962e-05	1
APMAP	5.07454	5.3266	-0.252065	7.61881e-07	0.559673	7.32422e-05	1
HNRNPR	4.81846	4.48693	0.331538	1.10656e-06	2.14555	9.97291e-05	1
CAMK2D	4.64026	4.3231	0.317167	1.43085e-06	2.07571	0.00012137	1
RPS27	4.38332	4.24221	0.141113	1.74488e-06	1.38393	0.000139784	0
MPO	6.14089	6.31861	-0.177715	2.24796e-06	0.664178	0.000170608	1
CTSG	5.67076	5.8207	-0.149938	2.56943e-06	0.708046	0.000185256	0
DNAJB1	4.41092	4.08004	0.330883	3.15768e-06	2.14231	0.000207032	1
RTCB	4.85561	4.72012	0.13549	3.24167e-06	1.36612	0.000207032	0
BPI	5.09759	5.40444	-0.306845	3.30218e-06	0.49335	0.000207032	1
KRT19	4.39087	4.07304	0.317825	3.89866e-06	2.07886	0.000234244	1
RPS8	5.46579	5.38644	0.0793454	4.8851e-06	1.20045	0.000280101	0
CPNE3	5.11496	5.23771	-0.122744	5.05037e-06	0.7538	0.000280101	0
RPS25	4.49449	4.15542	0.339076	5.95395e-06	2.18311	0.000317985	1
NDUFA5	4.25284	3.80085	0.451982	7.36476e-06	2.83128	0.000364581	1
AZU1	4.88664	5.16197	-0.275335	7.38127e-06	0.530475	0.000364581	1
MYO1F	4.51189	5.01681	-0.504914	7.5849e-06	0.31267	0.000364581	1
PDHB	5.12493	4.97776	0.147166	8.62302e-06	1.40335	0.000401109	0
SERPINA3	5.05542	5.2922	-0.236776	1.0716e-05	0.579727	0.000466571	1
HSP90AB1	5.13903	5.34113	-0.202104	1.10066e-05	0.627908	0.000466571	1
ATP5C1	5.22059	5.13512	0.0854704	1.11524e-05	1.2175	0.000466571	0
GSN	5.62567	5.70808	-0.0824093	1.13245e-05	0.827162	0.000466571	0
ANXA6	5.65531	5.85302	-0.197709	1.24513e-05	0.634295	0.000491166	1
CORO1B	4.31181	3.841	0.470813	1.26027e-05	2.95674	0.000491166	1
PADI4	4.5894	4.9917	-0.402292	1.39726e-05	0.396012	0.000530222	1
EPX	4.60431	5.59044	-0.986125	1.84977e-05	0.103246	0.000679374	1
GCA	4.86398	5.27091	-0.40693	1.92738e-05	0.391805	0.000679374	1
PFN1	5.32264	5.44157	-0.118932	1.97578e-05	0.760445	0.000679374	0
MYDGF	4.33999	4.75679	-0.416796	1.97876e-05	0.383004	0.000679374	1
ANXA11	5.3111	5.43441	-0.123302	2.08194e-05	0.752832	0.000681136	0
CANX	5.04892	5.24317	-0.194248	2.10485e-05	0.639369	0.000681136	1
RPL13A	5.21142	5.07268	0.138736	2.1256e-05	1.37637	0.000681136	0
SRSF3	4.21806	4.43759	-0.219526	2.44241e-05	0.603217	0.000765642	1
BAZ1B	4.33114	4.07141	0.259727	2.58433e-05	1.81856	0.000792894	1
SCEL	5.55301	5.42038	0.132623	2.89987e-05	1.35713	0.000871169	0
KLK10	4.61003	4.3502	0.259824	3.06986e-05	1.81896	0.000903416	1
RPL8	5.09114	4.93398	0.157166	3.2477e-05	1.43604	0.000936638	0
LCN2	5.3261	5.50306	-0.17696	3.95978e-05	0.665334	0.00111961	1
HP1BP3	4.2935	4.53915	-0.245657	4.09289e-05	0.567993	0.00113499	1
PRPF19	4.27653	4.09994	0.176582	4.18131e-05	1.5017	0.00113763	1
ANXA3	5.7711	5.88558	-0.114473	4.70301e-05	0.768293	0.00125588	0
ELANE	4.93978	5.12793	-0.18815	5.36896e-05	0.648411	0.00138911	1
RHOG	4.30284	4.42192	-0.11909	5.39912e-05	0.760169	0.00138911	0
RPL17	4.58863	4.38976	0.198872	5.56335e-05	1.58078	0.00138911	1
SLC25A6	5.29612	5.38947	-0.0933483	5.58725e-05	0.806588	0.00138911	0
AGR3	4.64145	4.19731	0.444141	5.7527e-05	2.78061	0.00138965	1
YWHAB	4.95552	4.81645	0.139072	5.78219e-05	1.37744	0.00138965	0
SND1	4.73481	4.5693	0.165507	6.22557e-05	1.46389	0.00145919	0
RAB10	4.23812	4.44009	-0.201969	6.31312e-05	0.628104	0.00145919	1
IPO9	4.54791	4.12919	0.418719	6.37512e-05	2.62252	0.00145919	1
LCP1	5.25752	5.46434	-0.206815	6.56378e-05	0.621134	0.0014789	1
CPNE1	4.72632	4.92653	-0.200211	6.83733e-05	0.630651	0.00151684	1
RPL7A	5.2131	5.11963	0.0934733	7.0713e-05	1.24015	0.00154497	0
TACSTD2	4.9313	4.77325	0.15805	7.47624e-05	1.43896	0.00160907	0
LTF	6.43716	6.5773	-0.140139	8.20612e-05	0.724205	0.00174018	0
KRT15	5.52631	5.39684	0.129471	9.20868e-05	1.34732	0.00191617	0
PTBP1	4.65845	4.78418	-0.125729	9.30179e-05	0.748636	0.00191617	0
ANXA4	5.37387	5.47765	-0.103786	9.66462e-05	0.787435	0.00196287	0
PADI1	4.35375	4.5039	-0.150154	0.000101675	0.707696	0.00203633	0
RBMX	4.53892	4.36224	0.176677	0.000104859	1.50203	0.00207132	1
LSM8	4.16251	4.29708	-0.134572	0.000115851	0.733546	0.00225752	0
CSNK2B	4.47251	4.27263	0.199882	0.000117422	1.58446	0.00225763	1
Sep	4.3087	4.16708	0.141622	0.000124695	1.38555	0.00235909	0
SH3GLB1	4.29719	4.60284	-0.305642	0.000127054	0.494718	0.00235909	1
TUBB4B	6.06737	5.95645	0.110929	0.000127607	1.29101	0.00235909	0
RPS6	5.13683	4.94963	0.187197	0.000138693	1.53885	0.00253158	1
PGRMC2	4.37797	4.14343	0.234541	0.000149387	1.71609	0.0026927	1
RPS23	5.09164	4.95976	0.131881	0.000153798	1.35482	0.00273798	0
KIF26B	5.25718	5.45659	-0.199401	0.00015695	0.631828	0.00276002	1
CTSS	3.91171	4.08784	-0.176126	0.000159594	0.666613	0.0027727	1
ACOX1	4.41983	4.6984	-0.278569	0.000168715	0.52654	0.00286847	1
CAPZB	5.04669	4.95216	0.0945332	0.000169085	1.24318	0.00286847	0
SUGP2	4.12195	3.91915	0.202798	0.000176012	1.59514	0.00295126	1
RUVBL2	4.64115	4.39313	0.248018	0.000197676	1.77018	0.00327643	1
VCP	5.66568	5.59067	0.0750153	0.000210817	1.18854	0.00345452	0
ACTR3	5.22988	5.35485	-0.12497	0.000232378	0.749947	0.00376505	0
PSME2	4.26453	4.52183	-0.2573	0.000238025	0.552969	0.0038137	1
ITGB2	5.05814	5.26625	-0.208111	0.000245421	0.619283	0.00387971	1
HNRNPAB	4.43872	4.6494	-0.210684	0.000248558	0.615624	0.00387971	1
GRHPR	4.26693	4.44894	-0.182009	0.000250217	0.657644	0.00387971	1
SFN	5.75393	5.64693	0.107004	0.000261831	1.27939	0.00401661	0
HNRNPA1	5.3741	5.30825	0.0658505	0.000268214	1.16373	0.00405811	0
PRTN3	4.80708	5.06727	-0.26019	0.000270166	0.549301	0.00405811	1
USP14	4.26772	4.42792	-0.160201	0.000283909	0.691511	0.00422058	0
HIST2H2BF	5.92895	6.01173	-0.082786	0.000298519	0.826445	0.00439249	0
PPIB	5.41437	5.48772	-0.0733474	0.000320873	0.844603	0.00467373	0
ALOX5	4.54107	5.08313	-0.542058	0.000355657	0.28704	0.00512857	1
DCD	4.39469	4.69028	-0.295593	0.000384398	0.506298	0.00548813	1
RPL29	4.45613	4.22869	0.227438	0.000388869	1.68826	0.00549754	1
CUL3	4.61678	4.45974	0.157042	0.000416712	1.43563	0.00583397	0
EMC8	3.98338	4.13989	-0.156509	0.000429384	0.697415	0.00595358	0
MSN	5.14781	5.2626	-0.114785	0.000489933	0.767742	0.00672842	0
NDUFA11	4.16413	4.48488	-0.320753	0.0005119	0.477801	0.00696377	1
DYSF	4.66679	4.99699	-0.330199	0.000527755	0.467521	0.00711236	1
RPL34	4.89706	4.7945	0.102565	0.000539011	1.26638	0.00719679	0
MYH14	4.6385	4.86633	-0.227835	0.000572568	0.591786	0.00754354	1
PSMA3	4.37529	4.16047	0.214814	0.000575443	1.63989	0.00754354	1
KHDRBS1	4.53372	4.32441	0.209311	0.000594524	1.61924	0.00772346	1
SERPINB1	5.75533	5.8196	-0.0642695	0.000605172	0.862443	0.00779159	0
EPPK1	5.49745	5.35863	0.13882	0.000649591	1.37664	0.00816878	0
ATP6V1B2	4.87082	4.99155	-0.120736	0.00065134	0.757294	0.00816878	0
S100A12	4.94117	5.30447	-0.363294	0.000654068	0.433218	0.00816878	1
VASP	4.50764	4.6762	-0.168554	0.000662677	0.678337	0.00816878	0
NAGK	4.63204	4.74881	-0.116777	0.000662793	0.764228	0.00816878	0
COX6A1	4.5473	4.63077	-0.0834743	0.000677117	0.825136	0.0082746	0
HYOU1	5.27697	5.37573	-0.0987572	0.00068829	0.796605	0.00834045	0
TMED2	4.2718	4.48508	-0.213284	0.000713832	0.61195	0.00857788	1
ARCN1	4.54362	4.33632	0.207305	0.00077428	1.61178	0.00918971	1
ABHD11	4.60857	4.25672	0.351847	0.00078057	2.24826	0.00918971	1
PALLD	4.31995	4.15321	0.166742	0.000783866	1.46805	0.00918971	0
HDHD3	4.50936	4.3717	0.137651	0.000803001	1.37294	0.00924883	0
RPS27A	5.3337	5.21707	0.116637	0.000804119	1.30809	0.00924883	0
KRT17	5.73844	5.66898	0.0694632	0.000808151	1.17345	0.00924883	0
NDUFS4	4.3565	4.48897	-0.132465	0.000833521	0.737114	0.00946407	0
NDUFA2	4.55128	4.34096	0.210316	0.000866266	1.62299	0.00975903	1
TCP1	4.87027	4.72063	0.149636	0.000897449	1.41135	0.010032	0
RPL23	4.78889	4.90463	-0.115744	0.000938946	0.766049	0.0103369	0
CNPY3	4.46223	4.56564	-0.103413	0.000939069	0.78811	0.0103369	0
HK1	5.06103	5.20376	-0.142735	0.000958854	0.719889	0.0104748	0
RPS16	4.69282	4.49817	0.194651	0.000999374	1.56549	0.0108353	1
MX1	4.88165	5.22482	-0.343173	0.00102336	0.453761	0.0110126	1
HNRNPA0	4.46843	4.61726	-0.14883	0.00103991	0.709856	0.0111078	0
SSR1	4.74726	4.61183	0.135433	0.00105171	1.36595	0.0111512	0
PPP2R2A	4.47507	4.58583	-0.110758	0.00108497	0.774893	0.0114199	0
NDUFA12	4.24456	4.58771	-0.343148	0.00115838	0.453786	0.0120589	1
HNRNPM	5.35362	5.25044	0.103182	0.00116241	1.26818	0.0120589	0
COPE	4.06801	3.89988	0.168134	0.00121911	1.47277	0.012526	0
S100A2	5.14605	5.05027	0.0957786	0.0012248	1.24675	0.012526	0
ACTR1A	4.95837	4.90238	0.055997	0.00124065	1.13762	0.0125987	0
CAMP	4.72134	4.91696	-0.195617	0.00126945	0.637357	0.012801	1
CKB	4.02395	4.25776	-0.233812	0.00129073	0.583697	0.0129039	1
RPS14	4.47391	4.19753	0.276377	0.00129755	1.88963	0.0129039	1
CORO1A	5.02789	5.12329	-0.0954056	0.00130837	0.802776	0.0129224	0
HSPB1	5.84327	5.76218	0.0810976	0.00132729	1.20531	0.0130125	0
ARPC2	4.91806	5.08213	-0.164067	0.00134771	0.685383	0.0130125	0
SUMF2	4.3979	4.14456	0.253341	0.00135183	1.79201	0.0130125	1
ATP5J	4.91313	4.79214	0.120987	0.00136211	1.32126	0.0130125	0
NRAS	4.48552	4.2837	0.201824	0.00136261	1.59156	0.0130125	1
XRCC5	4.77151	4.88443	-0.112929	0.00138323	0.77103	0.0130741	0
DCN	4.39125	3.89579	0.495455	0.00139589	3.12935	0.0130741	1
FLNA	5.558	5.65386	-0.0958673	0.00140171	0.801923	0.0130741	0
CYBB	4.71083	4.9888	-0.277965	0.00142121	0.527273	0.0130741	1
RPS29	4.43437	4.2309	0.203469	0.00142231	1.5976	0.0130741	1
PON2	4.1262	3.88973	0.236476	0.00142506	1.72376	0.0130741	1
PLBD1	4.53755	4.76885	-0.231301	0.00144215	0.587082	0.0130741	1
ALOX15	4.11131	4.28348	-0.172169	0.00144399	0.672714	0.0130741	0
G6PD	4.87731	4.97611	-0.0988068	0.00145585	0.796514	0.0130741	0
PGLYRP1	4.37011	4.51103	-0.140929	0.00146803	0.722889	0.0130741	0
HIST1H2AJ	5.30224	5.4401	-0.137857	0.00148614	0.72802	0.0130741	0
RPL5	5.23411	5.15018	0.0839293	0.00148741	1.21319	0.0130741	0
ORM1	4.81913	5.02006	-0.200938	0.00149086	0.629596	0.0130741	1
PPIC	3.88547	4.15396	-0.268489	0.001496	0.538904	0.0130741	1
DSC2	4.75836	4.57471	0.183646	0.00152119	1.52632	0.0132142	1
OTUB1	4.56993	4.73144	-0.161505	0.00154093	0.689437	0.0133056	0
A1BG	4.34996	4.22143	0.12853	0.0015685	1.34441	0.013463	0
NAV3	4.16037	3.9756	0.184776	0.00161766	1.5303	0.0137336	1
RPL26	5.01409	4.84553	0.168557	0.00161908	1.4742	0.0137336	0
TCEB2	4.13838	4.33395	-0.19557	0.0016518	0.637426	0.0138807	1
VSNL1	4.52829	4.28582	0.242464	0.00165567	1.74769	0.0138807	1
PGD	5.32065	5.40495	-0.0843043	0.00167248	0.823561	0.0139235	0
AKR1B10	4.97234	4.79728	0.175059	0.00168009	1.49644	0.0139235	0
NDUFS5	4.29706	4.42892	-0.131862	0.00174155	0.738139	0.0143504	0
SAP18	4.29169	4.05355	0.238137	0.00180298	1.73036	0.0147722	1
ARPC1A	4.56711	4.3798	0.187311	0.00187262	1.53926	0.015256	1
TPPP3	4.84452	4.62652	0.218	0.00189071	1.65196	0.0153169	1
RPL4	5.3153	5.23916	0.076142	0.0019398	1.19163	0.0155756	0
HLA	5.01481	5.12006	-0.105256	0.0019515	0.784773	0.0155756	0
PCMT1	4.24748	4.43911	-0.191635	0.00195505	0.643229	0.0155756	1
HIST1H2BJ	4.93767	5.06308	-0.12541	0.00200752	0.749186	0.0159057	0
TLN1	4.67986	4.87264	-0.192779	0.0021409	0.641537	0.016788	1
FLNB	5.39606	5.24453	0.151531	0.00214613	1.41753	0.016788	0
RPS28	4.42356	4.57393	-0.150367	0.0021538	0.707347	0.016788	0
ACAT1	4.82379	4.93986	-0.116077	0.00219059	0.765461	0.016983	0
CAPS	4.65386	4.48467	0.169197	0.00242859	1.47638	0.0187274	0
DEFA1	4.67984	4.83093	-0.151088	0.00244389	0.706175	0.0187451	0
TRAP1	4.29425	4.57433	-0.280082	0.00249495	0.524708	0.0190354	1
RNASE3	5.02161	5.14164	-0.120028	0.00250813	0.758529	0.0190354	0
EIF3A	4.22233	4.3718	-0.149476	0.002561	0.708801	0.0193349	0
CYB5B	3.61189	3.77868	-0.16679	0.00262324	0.681099	0.0197016	0
TUBB6	4.33158	4.11144	0.220142	0.00266759	1.66013	0.0199309	1
RPS24	4.9072	4.78584	0.121366	0.00275964	1.32241	0.0205124	0
ARPC5	4.27206	4.57569	-0.30363	0.00280063	0.497015	0.0207103	1
RPS7	4.93946	4.8685	0.0709564	0.00288134	1.17749	0.0211536	0
EZR	5.0712	5.14869	-0.0774863	0.00288991	0.836592	0.0211536	0
BPIFB2	4.71989	4.53495	0.18494	0.00293621	1.53087	0.0213839	1
CAPN1	5.0235	5.15146	-0.127956	0.00298697	0.744808	0.0216443	0
SPRR1B	4.59961	4.41481	0.1848	0.00307074	1.53038	0.0221401	1
SERPINB10	4.22402	4.4755	-0.251476	0.00313025	0.560433	0.0224569	1
CAPZA2	4.56433	4.43918	0.125152	0.00326324	1.33399	0.023295	0
SYNCRIP	4.98234	4.85983	0.122503	0.00328075	1.32588	0.0233046	0
PTPRC	4.83004	5.07676	-0.246719	0.00329971	0.566606	0.0233245	1
SERPINA1	5.25395	5.42637	-0.172422	0.00333109	0.672323	0.0234314	0
UNC13D	3.87538	4.01432	-0.138935	0.00337142	0.726214	0.0235935	0
PC	4.5922	4.18302	0.409181	0.00338686	2.56555	0.0235935	1
RETN	4.31272	4.5434	-0.230683	0.00348406	0.587919	0.0241539	1
USP5	4.48638	4.35347	0.132914	0.00350435	1.35805	0.0241783	0
RNH1	4.86699	4.74657	0.120418	0.00363405	1.31953	0.0248802	0
POLDIP2	4.56879	4.21853	0.350263	0.00364058	2.24008	0.0248802	1
LYZ	5.21837	5.32586	-0.107485	0.00374939	0.780756	0.0255029	0
ALDH1B1	4.25754	4.09507	0.16247	0.00380218	1.45368	0.0257406	0
HSPA5	5.81044	5.88924	-0.0788024	0.00383891	0.834061	0.0258678	0
CPNE2	4.00442	4.14206	-0.13764	0.00400252	0.728384	0.0268448	0
HIST1H2AC	4.01993	4.16825	-0.148328	0.00405218	0.710676	0.0270521	0
EHD1	4.23119	4.42586	-0.194662	0.00408485	0.63876	0.0270724	1
BLVRB	4.2613	4.37732	-0.11602	0.00409277	0.765562	0.0270724	0
FTH1	4.70424	4.90146	-0.197219	0.00418377	0.63501	0.0274243	1
ANPEP	4.20145	4.44146	-0.240004	0.004184	0.575435	0.0274243	1
VAT1	4.71039	4.85704	-0.146651	0.00420918	0.713426	0.0274644	0
CLTC	5.3878	5.50717	-0.11937	0.00423694	0.759678	0.027521	0
POF1B	5.07481	4.9171	0.157703	0.00431062	1.43781	0.0276489	0
SARS	4.75594	4.62077	0.135172	0.00431309	1.36512	0.0276489	0
RPL13	5.18558	5.10835	0.0772314	0.00431414	1.19462	0.0276489	0
SPTAN1	4.46705	4.61393	-0.146876	0.00438553	0.713056	0.027982	0
GANAB	5.30253	5.39369	-0.0911592	0.00446315	0.810664	0.0283518	0
ABHD10	4.22781	4.04088	0.18693	0.0045305	1.53791	0.0286534	1
EPS8L2	4.68789	4.57804	0.109855	0.00473966	1.28782	0.0298454	0
RBM39	3.9699	4.23394	-0.264042	0.00477984	0.54445	0.0299675	1
S100A8	5.81395	5.89969	-0.0857387	0.00493868	0.820845	0.0308294	0
NACA	4.46646	4.31904	0.147422	0.00496483	1.40418	0.0308355	0
SLC25A13	4.33461	4.2037	0.130906	0.00498243	1.35178	0.0308355	0
GNS	4.23532	4.58703	-0.351704	0.00516076	0.444935	0.0318026	1
IGHG3	4.58791	4.7037	-0.115796	0.00520778	0.765956	0.0319558	0
S100A4	4.76938	4.662	0.107384	0.00532237	1.28051	0.0325206	0
H2AFV	4.42039	4.57261	-0.152217	0.00542931	0.704342	0.033034	0
LGALS3BP	4.96239	5.07521	-0.112817	0.0055743	0.771228	0.0337737	0
RAN	4.9372	4.86247	0.0747246	0.00569555	1.18775	0.034364	0
PLA2G4B	3.31951	3.53841	-0.218903	0.00582479	0.604084	0.0349973	1
RPS17L	4.80271	4.66893	0.13378	0.00587115	1.36075	0.0351295	0
ZNF185	5.01239	4.84726	0.165135	0.00600096	1.46263	0.0357578	0
IST1	4.52622	4.39251	0.133707	0.00636875	1.36053	0.0377932	0
OLFM4	4.88179	5.22556	-0.343767	0.00641208	0.453141	0.0378943	1
COX7A2	4.689	4.58693	0.102078	0.00644004	1.26496	0.0379042	0
BAG3	4.41144	4.24817	0.163267	0.00651208	1.45635	0.0381724	0
GSTO1	4.32961	4.50759	-0.177978	0.00654564	0.663777	0.0382138	1
DNAJB11	4.70107	4.8188	-0.11773	0.00658426	0.762552	0.0382843	0
B4GALT1	4.31545	4.17538	0.140071	0.00667284	1.38061	0.0385192	0
TAGLN2	5.20447	5.14613	0.0583405	0.00667809	1.14377	0.0385192	0
MOGS	4.52385	4.69385	-0.170003	0.00691189	0.676078	0.0397089	0
NCF4	4.69626	4.43996	0.256302	0.00696421	1.80427	0.0398185	1
HPRT1	4.02449	4.2467	-0.222203	0.00698618	0.59951	0.0398185	1
PURA	4.34888	4.45388	-0.105005	0.00710442	0.785227	0.0403329	0
DNAJA1	4.24936	4.39799	-0.148622	0.00716108	0.710196	0.0404952	0
MAPRE1	4.34116	4.52093	-0.17977	0.0073414	0.661043	0.0412046	1
SUMO2	4.25545	4.32751	-0.0720679	0.00734367	0.847095	0.0412046	0
KRT17	5.15506	5.05874	0.0963229	0.00748118	1.24831	0.0418134	0
CLU	5.00965	4.89328	0.116367	0.00761762	1.30728	0.0424116	0
C2orf54	4.30483	4.09181	0.213014	0.00788241	1.63311	0.0436326	1
ALCAM	4.5208	4.40948	0.11132	0.00791573	1.29217	0.0436326	0
HADH	4.72312	4.52848	0.194638	0.0079277	1.56544	0.0436326	1
CMAS	4.05366	3.79519	0.258467	0.0079791	1.81329	0.0437485	1
OPA1	4.12159	4.24458	-0.122984	0.00822281	0.753383	0.044914	0
PDIA6	5.25351	5.30473	-0.0512216	0.00826726	0.888747	0.0449864	0
AIMP2	4.32193	4.14449	0.177443	0.00836457	1.50468	0.0453448	1
GSTP1	5.50658	5.44392	0.0626572	0.00845246	1.1552	0.0456496	0
TOMM40	4.26853	4.46701	-0.198483	0.00848502	0.633166	0.0456545	1
DHX15	4.29129	4.06357	0.227717	0.00869896	1.68934	0.0466316	1
FTL	4.93386	5.04624	-0.112386	0.00890572	0.771995	0.0475631	0
SLPI	4.985	5.13339	-0.148391	0.00913002	0.710573	0.0485812	0
CTTN	4.54816	4.40387	0.144292	0.00917768	1.39409	0.0486552	0
CRNN	5.42498	5.34307	0.0819111	0.00921626	1.20757	0.0486808	0
HNRNPF	4.85	4.92074	-0.07074	0.00928508	0.849689	0.0488653	0
CALR	4.83997	5.08168	-0.241707	0.00953415	0.573183	0.0499936	1
PITHD1	4.14978	3.90123	0.248547	0.00957403	1.77234	0.0500209	0
GIPC1	4.07606	3.99106	0.0850023	0.00963417	1.21619	0.0501533	0
EIF3B	4.55645	4.31372	0.242731	0.00968818	1.74876	0.0502527	0
SFXN1	4.11161	4.19991	-0.0883045	0.00972297	0.81601	0.0502527	0
RPL24	5.24378	5.12965	0.114131	0.00981689	1.30056	0.050557	0
MARCKS	4.3296	4.19495	0.134649	0.00993906	1.36348	0.0508654	0
LCN1	4.65069	4.78519	-0.1345	0.00999756	0.733668	0.0508654	0
KRT72	4.81288	4.59335	0.219534	0.0100306	1.65781	0.0508654	0
UBE2I	4.49452	4.62549	-0.130966	0.0100596	0.739663	0.0508654	0
DSP	5.93638	6.00066	-0.0642803	0.0100647	0.862422	0.0508654	0
MGP	4.59958	4.45825	0.141329	0.0100884	1.38462	0.0508654	0
KRT24	5.13074	4.84997	0.280772	0.0101611	1.90885	0.0510534	0
VIM	5.21939	5.32878	-0.10939	0.0102696	0.777338	0.0514191	0
PSME1	4.03547	4.33014	-0.294673	0.0104864	0.507373	0.052323	0
RPL12	5.0035	4.95229	0.0512127	0.0106589	1.12516	0.0530004	0
NNT	4.52068	4.70894	-0.188263	0.0106959	0.648241	0.0530019	0
PMVK	4.4184	4.30862	0.109775	0.0109101	1.28758	0.0538778	0
S100A9	6.34272	6.39747	-0.0547561	0.0110729	0.881544	0.0544953	0
ALDH3A1	5.38217	5.32596	0.056205	0.0112078	1.13816	0.0548027	0
GGH	3.99986	4.28778	-0.287918	0.0112114	0.515326	0.0548027	0
MGLL	4.34743	4.08828	0.259155	0.0113233	1.81616	0.0551627	0
ABI1	4.27212	4.43883	-0.166709	0.0114129	0.681226	0.055349	0
ACSL1	4.84692	5.05117	-0.20425	0.0114383	0.624813	0.055349	0
EEF1D	5.00578	4.92674	0.0790482	0.0115276	1.19963	0.0553854	0
PRPSAP2	4.36262	4.45479	-0.092173	0.0115579	0.808774	0.0553854	0
RARRES1	4.10904	4.29486	-0.185825	0.011561	0.651891	0.0553854	0
MMP8	4.68917	4.99673	-0.30756	0.0117086	0.492539	0.0557239	0
PRDX1	5.52685	5.4651	0.0617482	0.0117392	1.15278	0.0557239	0
ASPH	4.2141	4.32378	-0.109682	0.0117476	0.776816	0.0557239	0
HIST1H1C	4.23866	4.40723	-0.168576	0.0118437	0.678303	0.0558654	0
RPLP1	4.65454	4.56357	0.0909684	0.0118775	1.23302	0.0558654	0
PYGL	4.69749	4.92649	-0.229004	0.0118937	0.590196	0.0558654	0
IL1RN	5.24832	5.14087	0.107447	0.0119389	1.2807	0.0558957	0
LUM	4.35554	4.40597	-0.0504265	0.0121217	0.890376	0.0565681	0
HSP90AA1	4.82665	4.94811	-0.121458	0.0124141	0.756036	0.0577454	0
TAPBP	4.07697	4.23462	-0.157648	0.0126408	0.695587	0.0586111	0
POR	5.10087	4.93118	0.169683	0.013052	1.47803	0.0603238	0
ACADSB	3.96567	4.2413	-0.275629	0.0133934	0.530116	0.0617038	0
MAPK3	4.20957	4.0774	0.132169	0.0134518	1.35572	0.0617755	0
KRT14	6.00396	5.92806	0.0758938	0.0135396	1.19095	0.0619812	0
CMPK1	4.74859	4.65377	0.0948241	0.0140851	1.24401	0.0642743	0
RBBP7	4.36142	4.53756	-0.176139	0.0142779	0.666594	0.0649487	0
IGHA2	4.37391	4.23567	0.138238	0.0146684	1.3748	0.0663374	0
HLA	4.34955	4.12348	0.226072	0.0146896	1.68295	0.0663374	0
APOC1	4.31578	4.46264	-0.146857	0.0147659	0.713087	0.0663374	0
PTPN1	4.30984	3.97113	0.338711	0.0147672	2.18128	0.0663374	0
GOLM1	4.6706	4.58487	0.085732	0.0149002	1.21824	0.0667268	0
PRSS27	4.46232	4.32291	0.139407	0.0150399	1.3785	0.067144	0
ILK	4.07363	4.21311	-0.139477	0.0151231	0.725309	0.0673072	0
GNAI2	4.83104	4.98928	-0.158242	0.0152244	0.694637	0.0675496	0
UGGT1	4.88118	4.96558	-0.0843995	0.0153646	0.82338	0.0679626	0
SLC9A3R1	4.64993	4.49347	0.156453	0.0154124	1.43368	0.0679654	0
UBE2N	4.45368	4.32886	0.124822	0.0154816	1.33298	0.0680624	0
YWHAZ	5.57797	5.51858	0.0593927	0.0155352	1.14655	0.0680756	0
NDUFB9	4.71944	4.80094	-0.0815086	0.015579	0.828879	0.0680756	0
RPL35A	4.56447	4.4044	0.160071	0.01569	1.44567	0.0683533	0
KPNB1	4.55999	4.34288	0.217111	0.0159213	1.64858	0.069152	0
MVP	5.64036	5.55779	0.0825688	0.0162174	1.2094	0.0702267	0
ALDH2	5.21897	5.26445	-0.0454807	0.0163171	0.900574	0.0704471	0
DDX3X	4.90162	4.81068	0.090937	0.0168312	1.23293	0.0724054	0
KHSRP	4.07332	4.16684	-0.0935209	0.0168712	0.806267	0.0724054	0
TGM2	4.53393	4.62981	-0.0958746	0.0169339	0.80191	0.0724591	0
HSPD1	5.84066	5.78753	0.053139	0.0170502	1.13016	0.0727406	0
DSG1	4.72881	4.82765	-0.0988335	0.0180922	0.796465	0.0767428	0
SLC25A24	4.89088	4.79009	0.100794	0.0180947	1.26123	0.0767428	0
EFTUD2	4.02438	3.87922	0.14516	0.0182444	1.39688	0.0771506	0
DKFZp686J1372	4.60088	4.72691	-0.12603	0.018522	0.748118	0.0780955	0
ALDH1A3	4.26694	3.86685	0.400086	0.0189218	2.51239	0.0795487	0
EHD3	4.47385	4.42648	0.0473706	0.0191541	1.11525	0.0802914	0
DCTN2	4.96633	4.89497	0.0713606	0.0193198	1.17858	0.0807513	0
CYB5R1	4.55257	4.43164	0.120923	0.0194626	1.32106	0.0811127	0
PRKCD	4.04612	4.25246	-0.206334	0.0196212	0.621822	0.0811864	0
MRPL12	4.61927	4.46374	0.155529	0.0196247	1.43064	0.0811864	0
TTR	4.33642	4.42381	-0.0873979	0.0196599	0.817715	0.0811864	0
TBCA	4.27858	4.33033	-0.0517488	0.0197054	0.887669	0.0811864	0
PLS3	4.90877	4.72734	0.181425	0.0198857	1.51854	0.0814548	0
LACRT	4.61982	4.44609	0.173734	0.019957	1.49188	0.0814548	0
FLG	4.4823	4.28544	0.196864	0.0199853	1.57349	0.0814548	0
ANXA2	6.12509	6.08307	0.0420212	0.0200298	1.10159	0.0814548	0
A2M	4.76934	4.89088	-0.121539	0.0201389	0.755895	0.0814548	0
PSMC2	4.21735	3.95172	0.265625	0.0201453	1.84342	0.0814548	0
ITIH4	4.27695	4.34868	-0.0717318	0.020166	0.847751	0.0814548	0
EWSR1	4.58346	4.4501	0.133358	0.0207909	1.35943	0.0837445	0
ALDH5A1	4.32508	4.2329	0.0921795	0.0211482	1.23646	0.0847336	0
LMAN2	4.66407	4.84307	-0.179001	0.021154	0.662215	0.0847336	0
HLA	4.27984	4.41489	-0.135058	0.0212929	0.732727	0.0850537	0
PKP1	5.50728	5.40316	0.104117	0.0214775	1.27092	0.0855541	0
SLC25A1	4.01968	3.89558	0.124097	0.0215532	1.33075	0.085619	0
TST	4.93826	4.84842	0.0898422	0.0216761	1.22982	0.0858707	0
CDC42	4.96136	5.02299	-0.0616311	0.021754	0.867699	0.0859433	0
TSTA3	4.35506	4.40737	-0.0523065	0.0221369	0.88653	0.0872172	0
S100A7	5.31896	5.22854	0.0904259	0.0224142	1.23148	0.0880689	0
VPS26A	4.50009	4.37957	0.120525	0.0228035	1.31985	0.0893551	0
FDXR	4.95183	4.80199	0.149846	0.0229393	1.41204	0.0896435	0
HNRNPH2	4.22991	4.1147	0.115217	0.0233182	1.30382	0.0906659	0
RNASE2	4.25274	4.41581	-0.163067	0.0233267	0.686962	0.0906659	0
GNB2L1	4.86454	4.97794	-0.113402	0.0234373	0.77019	0.090851	0
EIF4A1	5.43295	5.47263	-0.0396734	0.0235255	0.912697	0.0909485	0
PHGDH	4.50751	4.37139	0.136118	0.0237024	1.3681	0.0913875	0
USP36	4.41498	4.58761	-0.172626	0.0238868	0.672007	0.0913911	0
TUBB3	4.30376	4.13075	0.17301	0.023888	1.48939	0.0913911	0
RAB8A	4.43764	4.51283	-0.0751854	0.0239918	0.841036	0.0913911	0
ACTN1	5.23473	5.29729	-0.0625615	0.0240198	0.865842	0.0913911	0
HNRNPA3	4.7809	4.68241	0.0984915	0.0240203	1.25456	0.0913911	0
KNG1	4.24107	4.4614	-0.220329	0.0241025	0.602104	0.0914625	0
DLST	4.69466	4.61109	0.0835744	0.0243547	1.2122	0.0921772	0
VARS	3.78239	3.66883	0.113553	0.0244874	1.29883	0.0924367	0
PPL	5.63947	5.70779	-0.0683207	0.0248157	0.854436	0.09324	0
DBNL	4.67004	4.51963	0.150414	0.0248295	1.41389	0.09324	0
LARS	4.6054	4.51445	0.0909412	0.0253946	1.23294	0.0951143	0
COX6C	4.41561	4.29186	0.123752	0.0256535	1.3297	0.0958349	0
ARHGDIB	4.80611	4.98878	-0.182673	0.0263914	0.656639	0.0981813	0
PRKCB	4.64043	4.45193	0.188506	0.0264255	1.5435	0.0981813	0
ECHS1	5.0966	5.16893	-0.0723291	0.0265322	0.846586	0.0981813	0
ERO1L	4.95598	5.05654	-0.100556	0.0265676	0.793312	0.0981813	0
MYO1D	3.7554	3.85837	-0.102962	0.026622	0.788929	0.0981813	0
TUBB2A	5.09994	5.04066	0.0592782	0.0267557	1.14625	0.0984229	0
RPS4X	5.23353	5.18617	0.047365	0.0271062	1.11523	0.0994584	0
ZG16B	5.33239	5.27299	0.0593961	0.0273883	1.14656	0.100185	0
RUVBL1	4.83926	4.72103	0.118226	0.0274432	1.31288	0.100185	0
TMED9	4.84737	4.77434	0.0730286	0.027542	1.18312	0.100292	0
LGALS7	5.65218	5.60035	0.0518219	0.0278173	1.12674	0.101039	0
ICAM3	4.35751	4.50292	-0.145415	0.0286777	0.715459	0.103903	0
TMED7	4.26188	4.3784	-0.116519	0.0287607	0.764682	0.103942	0
S100P	4.85347	4.91883	-0.0653597	0.0288513	0.860281	0.104009	0
SPA17	3.50339	3.86684	-0.363454	0.0293983	0.433058	0.105717	0
IDI1	4.03394	3.9215	0.112444	0.0296644	1.29552	0.106408	0
STOM	4.60485	4.87049	-0.265635	0.0299957	0.542456	0.107315	0
IDH1	4.9926	5.06589	-0.073286	0.0300661	0.844722	0.107315	0
NDUFB1	3.96205	4.0112	-0.0491465	0.0302593	0.893004	0.107738	0
PHB2	5.38023	5.34141	0.038827	0.0304588	1.09352	0.108181	0
ATP6V1H	4.10385	4.03398	0.0698666	0.0306922	1.17454	0.108743	0
MRPL4	4.16863	4.29411	-0.125476	0.0309938	0.749073	0.109529	0
ECH1	4.77623	4.69707	0.0791531	0.031066	1.19992	0.109529	0
LAMP1	4.0391	4.23001	-0.190907	0.0314156	0.644308	0.110491	0
RPL32	4.6132	4.49488	0.11832	0.0316482	1.31317	0.110833	0
BUB3	4.30174	4.24159	0.0601425	0.0316667	1.14853	0.110833	0
BPIFB1	5.42744	5.49268	-0.0652347	0.0320849	0.860529	0.112025	0
PPOX	4.51366	4.38648	0.127181	0.0328049	1.34023	0.114263	0
PSMC4	4.92344	4.81215	0.111289	0.0329019	1.29208	0.114324	0
GPX1	4.79552	4.62813	0.167394	0.0331152	1.47026	0.114574	0
ALB	5.88719	5.95544	-0.068252	0.0331326	0.854571	0.114574	0
DYNC1H1	4.44374	4.64391	-0.200167	0.0343842	0.630714	0.118599	0
S100A6	4.67108	4.5755	0.0955787	0.0344611	1.24617	0.118599	0
AFG3L2	4.28934	4.4764	-0.187057	0.0351225	0.650044	0.120495	0
SARG	4.31336	4.5148	-0.201432	0.0351791	0.62888	0.120495	0
UGDH	4.84058	4.60418	0.236402	0.0353698	1.72346	0.120861	0
RPS5	4.57115	4.42534	0.145806	0.0354631	1.39896	0.120893	0
HCK	4.38214	4.53754	-0.155405	0.0356602	0.69919	0.121278	0
SLIRP	4.42062	4.35276	0.0678689	0.0358078	1.16915	0.121494	0
SNRPE	4.61755	4.52956	0.0879891	0.0369334	1.22459	0.125019	0
TARDBP	3.67863	3.56766	0.110963	0.0372711	1.29111	0.125699	0
PCCB	4.00591	3.92929	0.0766199	0.0373639	1.19294	0.125699	0
SCO1	4.26502	4.35184	-0.0868252	0.037513	0.818794	0.125699	0
FCGR3B	3.85112	3.93523	-0.0841117	0.0375561	0.823926	0.125699	0
ARPC3	4.89438	4.84248	0.0519014	0.0375702	1.12694	0.125699	0
PSMD3	4.3676	4.24745	0.120143	0.0380352	1.31869	0.12696	0
CCT7	4.63332	4.81104	-0.177721	0.0381607	0.66417	0.127085	0
LYPD3	4.11877	4.04884	0.0699354	0.0386905	1.17472	0.128552	0
H1F0	4.82752	4.90856	-0.0810397	0.0389031	0.829775	0.128756	0
EIF3I	4.59798	4.49866	0.0993202	0.038952	1.25696	0.128756	0
SCGB2A1	4.62035	4.47332	0.147037	0.0390196	1.40293	0.128756	0
ATP5O	5.10562	5.04879	0.0568327	0.0391169	1.13981	0.128782	0
PSMA4	4.37912	4.21514	0.163986	0.0393128	1.45877	0.129132	0
NDUFS2	4.33734	4.49125	-0.153911	0.0401553	0.701599	0.130902	0
VDAC3	4.62392	4.72337	-0.0994464	0.0402043	0.795341	0.130902	0
CCT3	4.85452	4.94338	-0.0888618	0.0402063	0.814964	0.130902	0
ACSS1	4.17087	4.39171	-0.220838	0.0402148	0.601398	0.130902	0
BPHL	4.65286	4.52102	0.131833	0.0406092	1.35467	0.131889	0
NDUFB10	4.78564	4.69207	0.0935705	0.0407649	1.24042	0.132097	0
IL18	4.46621	4.40666	0.059546	0.0413406	1.14695	0.133426	0
CLCA4	5.06482	4.99147	0.0733548	0.0413603	1.18401	0.133426	0
HBG2	4.65851	4.46813	0.190373	0.0416784	1.55015	0.134152	0
IDH3G	4.29571	4.18684	0.108861	0.0419207	1.28488	0.134632	0
TMOD3	5.15756	5.09564	0.0619195	0.0420971	1.15324	0.134643	0
HK3	4.45106	4.65628	-0.205215	0.0421109	0.623427	0.134643	0
APOA1	5.52712	5.42067	0.106442	0.0423174	1.27774	0.13477	0
AGPS	4.30153	4.41277	-0.111238	0.0423375	0.774038	0.13477	0
RAB7A	4.35672	4.57649	-0.219768	0.0427348	0.602881	0.135261	0
RPS20	4.70091	4.60156	0.0993482	0.042737	1.25704	0.135261	0
RAB39A	4.29145	4.42921	-0.137764	0.0427731	0.728176	0.135261	0
CCT2	5.01429	4.94464	0.0696538	0.042904	1.17396	0.135267	0
MUC7	5.01771	4.90857	0.109141	0.0429628	1.2857	0.135267	0
LRRC47	4.26236	4.18737	0.0749906	0.0432117	1.18848	0.135734	0
HIBADH	4.42137	4.18241	0.238965	0.0432993	1.73366	0.135734	0
CHMP1B	4.04512	4.15263	-0.107508	0.0444509	0.780715	0.139042	0
CS	5.19283	5.24885	-0.05602	0.0448505	0.878982	0.139988	0
RPS15A	4.86038	4.92852	-0.0681416	0.0451536	0.854788	0.14063	0
CTNNB1	4.66661	4.4832	0.183408	0.0454965	1.52549	0.141392	0
LMNA	4.97857	5.07673	-0.0981617	0.045716	0.797698	0.141769	0
CAPZA1	4.96844	5.0154	-0.0469608	0.0458913	0.89751	0.142007	0
PLGRKT	4.40737	4.48612	-0.0787545	0.0460653	0.834152	0.14224	0
CALM2	5.27116	5.23562	0.0355405	0.0467927	1.08528	0.144178	0
RNPEP	4.23401	4.32435	-0.0903446	0.0471028	0.812186	0.144811	0
ATP5A1	5.81475	5.77904	0.0357059	0.0471992	1.08569	0.144811	0
GNB2	4.31484	4.44462	-0.129777	0.0473351	0.741691	0.144896	0
GNB1	4.86118	4.98493	-0.12375	0.0475625	0.752056	0.144896	0
DBT	4.24223	4.35739	-0.115154	0.0475737	0.767089	0.144896	0
TRIM23	3.54569	3.71723	-0.171545	0.0477889	0.673683	0.144896	0
IGHM	5.24599	5.33947	-0.0934781	0.0478167	0.806347	0.144896	0
HSD17B12	4.57755	4.7187	-0.141153	0.0478299	0.722515	0.144896	0
FAM162A	4.49543	4.56849	-0.0730597	0.0484759	0.845163	0.146434	0
TRIM16	4.52455	4.41909	0.105469	0.0485406	1.27488	0.146434	0
LAP3	5.25597	5.32331	-0.0673349	0.0487687	0.856377	0.146815	0
CARKD	4.1337	3.99264	0.141056	0.0494789	1.38375	0.148643	0
MYL1	4.35229	4.43438	-0.0820837	0.0502016	0.827783	0.149981	0
SH3GLB2	4.17976	3.95152	0.228232	0.0502223	1.69135	0.149981	0
PRG2	4.30679	4.6358	-0.329003	0.0502365	0.46881	0.149981	0
PDIA4	5.54758	5.60368	-0.0560971	0.0508358	0.878826	0.151354	0
HLA	4.40948	4.21344	0.196034	0.0509175	1.57049	0.151354	0
ETHE1	4.42076	4.52223	-0.10147	0.0510113	0.791645	0.151354	0
ALDH7A1	4.33718	4.49073	-0.153551	0.0515516	0.702181	0.152644	0
DYNC1LI2	3.93761	4.07477	-0.137163	0.0517738	0.729184	0.152987	0
NUDT5	4.4041	4.2439	0.160206	0.052369	1.44613	0.15443	0
NDUFS6	4.43978	4.55969	-0.119909	0.0525062	0.758736	0.154518	0
FBL	4.24636	4.12697	0.119386	0.0526351	1.3164	0.154582	0
AHNAK2	4.45657	4.30357	0.152999	0.0531257	1.42233	0.155706	0
ACTR2	5.08606	5.13322	-0.0471639	0.0532787	0.89709	0.155838	0
C4BPA	4.68072	4.74618	-0.0654622	0.0535068	0.860078	0.156177	0
IL36G	4.46619	4.32638	0.139805	0.0537275	1.37976	0.156177	0
HADHA	5.54096	5.57394	-0.0329766	0.0538197	0.92688	0.156177	0
SLC4A4	3.60346	3.72399	-0.12053	0.0539259	0.757653	0.156177	0
IMPDH2	4.57627	4.44992	0.12635	0.0539476	1.33767	0.156177	0
APAF1	3.92564	3.55474	0.370892	0.0541007	2.34905	0.156177	0
RAP1A	4.45353	4.50698	-0.0534502	0.0542292	0.884199	0.156177	0
MRPL48	4.32044	4.23552	0.0849284	0.0543333	1.21599	0.156177	0
KRT10	5.9967	5.91824	0.0784548	0.0543695	1.19799	0.156177	0
ETFDH	4.15086	4.23568	-0.0848226	0.0545766	0.822579	0.15646	0
ME2	4.67149	4.7676	-0.0961017	0.0551575	0.80149	0.157766	0
PCYOX1	4.21419	4.4018	-0.187613	0.0552509	0.649213	0.157766	0
PSMC6	4.5538	4.65665	-0.102847	0.0554778	0.789139	0.158101	0
NPEPPS	4.91889	5.04636	-0.127476	0.0560053	0.745631	0.159289	0
PROL1	5.00508	4.86192	0.143166	0.0563546	1.39048	0.159967	0
CKMT1A	5.43521	5.36121	0.074002	0.0572375	1.18577	0.162014	0
PGAM1	5.2863	5.24639	0.039903	0.0573004	1.09623	0.162014	0
XDH	4.83738	4.68198	0.155405	0.057501	1.43023	0.162263	0
FECH	4.49116	4.38567	0.105493	0.0578781	1.27495	0.163008	0
PMPCB	4.01009	4.18897	-0.178884	0.0586774	0.662394	0.164522	0
KRT6A	6.457	6.39397	0.063027	0.0587338	1.15618	0.164522	0
KRT5	5.95971	5.91002	0.04969	0.058828	1.12122	0.164522	0
KRT34	5.01304	5.06963	-0.0565872	0.0588718	0.877835	0.164522	0
CHMP3	4.17807	3.98355	0.194515	0.0590899	1.565	0.164812	0
COL1A1	5.17681	5.11073	0.0660812	0.0594153	1.16434	0.165399	0
SAMHD1	4.91392	4.83574	0.0781861	0.0595409	1.19725	0.16543	0
NPM1	5.06742	5.0208	0.046627	0.0597671	1.11334	0.165739	0
PSMC3	4.89558	4.82805	0.0675327	0.0600743	1.16824	0.166271	0
ANXA5	5.52674	5.58173	-0.0549928	0.0609148	0.881063	0.168274	0
ACTG1	4.00786	3.92613	0.0817352	0.0614906	1.20708	0.16954	0
CHMP4B	4.56552	4.42277	0.14275	0.0618784	1.38915	0.170284	0
NCLN	4.11553	4.166	-0.0504681	0.0634448	0.890291	0.174262	0
EIF4H	4.34706	4.21536	0.131697	0.0642094	1.35424	0.176026	0
ATP5F1	4.48645	4.56017	-0.0737191	0.0646014	0.84388	0.176536	0
NT5C2	4.3222	4.38297	-0.060771	0.0646671	0.869419	0.176536	0
AP2A1	4.13704	3.97854	0.158493	0.0647625	1.44043	0.176536	0
TMPRSS11B	4.79912	4.90691	-0.107799	0.0652101	0.78019	0.177262	0
CHCHD3	4.4254	4.34439	0.0810166	0.065306	1.20508	0.177262	0
HNRNPDL	4.46696	4.41406	0.0528979	0.0653976	1.12953	0.177262	0
ATP6V1D	4.25505	4.34537	-0.0903177	0.066067	0.812236	0.17874	0
DDT	3.80064	3.99747	-0.196825	0.0662959	0.635587	0.179024	0
ACSF2	4.20927	4.17568	0.033585	0.0665212	1.0804	0.179054	0
AK4	4.23598	4.10912	0.126861	0.0665555	1.33925	0.179054	0
CCDC146	4.35374	4.2819	0.0718364	0.0669342	1.17988	0.179738	0
RPL36A	4.43906	4.38002	0.0590469	0.0670704	1.14564	0.179768	0
MCCC2	4.81443	4.69713	0.117303	0.0672569	1.3101	0.179843	0
IGHG2	4.32547	4.1885	0.136974	0.0674954	1.3708	0.179843	0
RALA	4.77073	4.82936	-0.0586399	0.0675496	0.873696	0.179843	0
RPS12	4.82409	4.69051	0.13358	0.067597	1.36013	0.179843	0
SRSF10	4.25732	4.14237	0.114951	0.0683254	1.30302	0.18116	0
HNRNPH1	4.71424	4.64173	0.0725039	0.0683433	1.18169	0.18116	0
SERPINB3	5.51335	5.45728	0.0560644	0.0697258	1.1378	0.184486	0
ATIC	4.02063	4.07413	-0.0535026	0.0701542	0.884092	0.184959	0
OAS2	4.60273	4.6689	-0.0661686	0.0701613	0.85868	0.184959	0
CALML3	5.06277	4.96872	0.0940461	0.0703471	1.24178	0.185004	0
PITRM1	4.44322	4.33967	0.103545	0.0704351	1.26925	0.185004	0
BTN1A1	4.75338	4.66163	0.091756	0.0710594	1.23525	0.185914	0
HPX	4.26223	4.40573	-0.1435	0.0711666	0.718622	0.185914	0
ERAP1	4.37754	4.51906	-0.141522	0.0712809	0.721902	0.185914	0
FAM3D	4.77344	4.61319	0.160253	0.0712972	1.44628	0.185914	0
KRT2	5.52692	5.47018	0.0567379	0.0719326	1.13956	0.187232	0
RPL27	5.08443	5.03759	0.0468346	0.0725521	1.11387	0.188505	0
TOLLIP	4.50308	4.57334	-0.0702578	0.0729871	0.850633	0.18912	0
B2M	4.18225	4.26932	-0.0870712	0.0730512	0.818331	0.18912	0
GSTK1	5.05701	5.11862	-0.0616078	0.0732321	0.867745	0.189249	0
RPL27A	4.81812	4.72215	0.0959755	0.0736479	1.24731	0.189649	0
VTN	4.76603	4.83976	-0.07373	0.0736503	0.843859	0.189649	0
PTPN6	4.25097	4.35735	-0.106378	0.0738975	0.782749	0.189732	0
CLIC6	4.5358	4.47837	0.0574277	0.0739455	1.14137	0.189732	0
KARS	4.33196	4.24149	0.0904703	0.0744198	1.2316	0.19061	0
MARS	4.33153	4.41365	-0.0821217	0.0746654	0.82771	0.1909	0
RPL36	4.58359	4.48058	0.10301	0.0749057	1.26768	0.191175	0
RAC2	4.48072	4.68003	-0.199307	0.0763137	0.631965	0.194425	0
RPA3	4.24083	4.30061	-0.0597852	0.0772468	0.871394	0.196332	0
CYB5R3	4.27136	4.45352	-0.182161	0.0773345	0.657414	0.196332	0
SNAPIN	3.1377	3.21034	-0.0726395	0.0779014	0.845981	0.197423	0
OGDH	4.90728	4.84497	0.0623095	0.0785915	1.15428	0.198701	0
MDH2	5.59867	5.56816	0.0305063	0.0787689	1.07277	0.198701	0
SSBP1	4.79243	4.87689	-0.0844632	0.0788191	0.82326	0.198701	0
DMBT1	5.73077	5.76534	-0.0345678	0.0790528	0.92349	0.198943	0
ATP5I	4.56106	4.42284	0.138224	0.0794556	1.37475	0.199608	0
HK2	4.08092	4.13055	-0.0496335	0.0798062	0.892003	0.20014	0
EEF1G	5.24938	5.1947	0.0546823	0.0799568	1.13418	0.200158	0
SEC13	4.12956	4.03855	0.0910082	0.0802171	1.23313	0.200158	0
RNASE7	4.50745	4.60625	-0.0988021	0.08023	0.796522	0.200158	0
GNAI3	4.1482	4.33173	-0.18353	0.0814698	0.655344	0.202329	0
LALBA	5.11085	4.97514	0.135717	0.0814743	1.36684	0.202329	0
CD97	4.62461	4.72068	-0.0960704	0.0815208	0.801548	0.202329	0
RPL28	4.6984	4.58503	0.113372	0.0816788	1.29829	0.202373	0
PRDX4	4.23987	4.33756	-0.0976982	0.0818304	0.79855	0.2024	0
BANF1	4.20948	4.15137	0.0581114	0.0823861	1.14317	0.203426	0
OAT	4.41922	4.52167	-0.10245	0.0826337	0.78986	0.203581	0
HTN1	4.67893	4.58218	0.0967475	0.0827312	1.24953	0.203581	0
IGLC2	5.31502	5.27001	0.0450085	0.0829478	1.1092	0.203766	0
MYO1G	4.61262	4.71221	-0.0995975	0.0831592	0.795065	0.203938	0
SNRPN	4.57615	4.49637	0.0797821	0.0835801	1.20166	0.204622	0
HNRNPH3	4.49005	4.3939	0.0961466	0.0837518	1.2478	0.204695	0
PPA1	4.78519	4.85164	-0.0664431	0.0842555	0.858138	0.205578	0
JCHAIN	4.60414	4.672	-0.0678631	0.0847994	0.855336	0.20636	0
ASNA1	3.99964	4.09314	-0.0935014	0.0848621	0.806304	0.20636	0
SH3BGRL3	4.81121	4.7603	0.0509067	0.0852258	1.12436	0.206838	0
PTPRJ	4.0356	4.18852	-0.152913	0.0853457	0.703213	0.206838	0
KRT16	6.34054	6.27587	0.0646728	0.0858646	1.16057	0.207681	0
ST6GAL1	4.40963	4.30313	0.106504	0.0860746	1.27792	0.207681	0
TIMM9	4.23204	4.28595	-0.0539053	0.0861257	0.883272	0.207681	0
IGHG1	5.44745	5.41362	0.0338327	0.0869283	1.08102	0.209207	0
COX5A	5.39334	5.43542	-0.0420755	0.0871392	0.907663	0.209207	0
DPP7	3.88032	4.02023	-0.139917	0.0871937	0.724575	0.209207	0
AK2	5.14476	5.10053	0.0442316	0.0876627	1.10721	0.209983	0
YWHAH	4.29173	4.19675	0.0949783	0.088004	1.24445	0.210334	0
PSMD1	4.29289	4.42525	-0.132361	0.0881013	0.73729	0.210334	0
VTA1	4.26691	4.36574	-0.0988289	0.0889788	0.796473	0.212078	0
NOMO3	4.09189	4.34286	-0.250967	0.0891424	0.56109	0.212118	0
RARS	4.72068	4.67861	0.0420687	0.0899463	1.10171	0.213403	0
MAPK14	3.98615	4.10019	-0.114042	0.0899787	0.769056	0.213403	0
NIPSNAP1	4.38559	4.27286	0.112722	0.0903754	1.29635	0.213992	0
PRPS1	4.31369	4.47437	-0.160679	0.0906277	0.69075	0.214238	0
NME1	4.98454	4.93127	0.0532688	0.0908779	1.1305	0.214478	0
GSR	4.28544	4.34285	-0.0574124	0.0912627	0.876169	0.214723	0
OXSR1	4.10845	4.24512	-0.136672	0.0912796	0.730009	0.214723	0
SOD1	4.48418	4.39433	0.0898435	0.0926045	1.22983	0.217049	0
CXCL17	4.49063	4.38691	0.103718	0.0927422	1.26975	0.217049	0
ASAH1	4.63165	4.76995	-0.138293	0.0927488	0.72729	0.217049	0
KRT78	5.9368	5.88864	0.0481623	0.0928703	1.11728	0.217049	0
STXBP2	4.20991	4.26549	-0.0555756	0.0932489	0.879882	0.21717	0
TSG101	4.2711	4.31219	-0.0410834	0.0933473	0.909739	0.21717	0
ACLY	4.29392	4.41704	-0.12312	0.0933739	0.753147	0.21717	0
GALNT12	3.8908	3.94348	-0.0526737	0.0937339	0.885781	0.217173	0
CAPG	5.16831	5.20768	-0.039368	0.0939173	0.913339	0.217173	0
EPB41L1	4.2147	4.26516	-0.0504672	0.09395	0.890293	0.217173	0
ATP11B	4.0442	4.28392	-0.239722	0.0939777	0.575809	0.217173	0
CRKL	4.19825	4.30411	-0.10586	0.0948071	0.783683	0.218056	0
RPL14	5.1181	5.08188	0.0362192	0.0948912	1.08697	0.218056	0
NCF1	4.50846	4.6524	-0.14394	0.0949137	0.717893	0.218056	0
HINT2	4.54489	4.44089	0.103997	0.0949646	1.27057	0.218056	0
APBA1	4.54404	4.61129	-0.0672514	0.0952591	0.856542	0.218384	0
PADI2	4.74295	4.63632	0.106627	0.0964129	1.27828	0.220424	0
ALOX12	4.76613	4.69339	0.0727444	0.0964547	1.18235	0.220424	0
AIFM1	4.86932	4.79275	0.0765767	0.0973131	1.19282	0.221793	0
NDUFS3	4.71983	4.58627	0.133564	0.0973612	1.36008	0.221793	0
STATH	4.02708	4.15054	-0.123462	0.0978531	0.752555	0.222562	0
EVPL	5.4053	5.46382	-0.0585235	0.0987495	0.87393	0.224247	0
SCP2	5.2537	5.28478	-0.0310741	0.0989098	0.930949	0.224258	0
TUBA1C	4.52848	4.47667	0.0518114	0.0997755	1.12671	0.225865	0
SRI	4.32497	4.2212	0.103771	0.100052	1.2699	0.226091	0
CKAP4	4.84574	4.91537	-0.0696286	0.100197	0.851866	0.226091	0
ABCE1	4.2445	4.20262	0.0418836	0.100346	1.10124	0.226091	0
HMHA1	4.13148	4.21296	-0.0814845	0.100508	0.828926	0.226104	0
DNM2	4.46816	4.54415	-0.0759899	0.100813	0.839479	0.226115	0
PPP2CA	4.33185	4.19948	0.132376	0.100827	1.35636	0.226115	0
SAR1A	4.2221	4.06834	0.153766	0.101302	1.42484	0.226823	0
CHMP1A	4.13295	4.01517	0.117784	0.101457	1.31155	0.226823	0
SOD2	5.36518	5.41817	-0.0529918	0.102204	0.885132	0.228103	0
PMPCA	4.52038	4.60005	-0.0796736	0.102346	0.832389	0.228103	0
APOBEC3A	4.21159	4.3111	-0.0995061	0.103725	0.795232	0.230819	0
KRT13	6.78879	6.7388	0.0499964	0.103905	1.12201	0.230819	0
ETFB	4.70768	4.62726	0.0804178	0.104045	1.20342	0.230819	0
RPL18A	4.88692	4.84174	0.045187	0.104283	1.10965	0.230992	0
BZW1	4.57973	4.50026	0.0794741	0.104594	1.20081	0.231325	0
CP	4.92663	5.00539	-0.0787572	0.105005	0.834147	0.231644	0
H2AFX	4.28404	4.17218	0.111862	0.105059	1.29378	0.231644	0
TXNDC5	5.04455	4.97316	0.0713909	0.105282	1.17867	0.231782	0
CAP1	5.0531	5.11411	-0.0610111	0.106218	0.868938	0.233485	0
DCXR	4.3932	4.24968	0.14352	0.107406	1.39162	0.235351	0
EIF5A	4.90512	4.85948	0.0456453	0.107468	1.11082	0.235351	0
FGG	5.43263	5.51125	-0.0786184	0.107556	0.834414	0.235351	0
EEF1A1P5	5.66132	5.63487	0.0264486	0.108112	1.06279	0.236209	0
SERPINB4	4.68481	4.81266	-0.127846	0.10882	0.744997	0.237395	0
RAB31	4.36044	4.51832	-0.157885	0.109116	0.695209	0.237611	0
EMC2	4.36385	4.44432	-0.0804706	0.109248	0.830863	0.237611	0
PSMB6	4.29802	4.24023	0.0577905	0.110139	1.14233	0.239187	0
TAF15	4.35127	4.29966	0.0516086	0.11099	1.12618	0.240672	0
APOA2	4.19288	4.08463	0.10825	0.113099	1.28307	0.244732	0
RPL22	4.66771	4.72257	-0.0548591	0.113263	0.881335	0.244732	0
AHCY	4.80323	4.7176	0.0856251	0.113371	1.21794	0.244732	0
SERPINB5	5.13434	5.17053	-0.0361921	0.114991	0.920042	0.247858	0
SHMT2	4.75296	4.80216	-0.0492022	0.115403	0.89289	0.248375	0
IQGAP2	4.33387	4.42153	-0.0876606	0.115696	0.817221	0.248635	0
S100A14	4.98491	4.93165	0.0532527	0.11646	1.13045	0.249904	0
CES1	5.24025	5.13556	0.104694	0.116821	1.27261	0.250305	0
C14orf159	4.42599	4.35085	0.0751403	0.117637	1.18889	0.25168	0
NCCRP1	5.10579	5.06693	0.0388584	0.117819	1.0936	0.251697	0
BPIFA1	4.69493	4.81685	-0.121925	0.119525	0.755223	0.254962	0
TPD52	4.42008	4.50252	-0.0824462	0.120158	0.827092	0.255934	0
WBP2	4.3117	4.45734	-0.145638	0.121117	0.715092	0.257598	0
ACO2	5.36854	5.30057	0.0679689	0.121347	1.16942	0.257707	0
HADHB	5.35841	5.3854	-0.0269926	0.121761	0.939739	0.258205	0
TPI1	5.49733	5.46734	0.0299925	0.122793	1.0715	0.259473	0
EEF2	5.5721	5.59992	-0.0278128	0.122801	0.937966	0.259473	0
CALML5	5.07682	4.97565	0.101166	0.122985	1.26231	0.259473	0
SMU1	3.84645	3.77105	0.0753967	0.123079	1.18959	0.259473	0
ATP5D	4.31959	4.26014	0.0594513	0.124742	1.1467	0.262339	0
FH	5.22196	5.26613	-0.0441676	0.124802	0.903301	0.262339	0
TRAPPC3	3.9641	4.01744	-0.0533347	0.125223	0.884434	0.262841	0
CLTA	4.27212	4.35531	-0.0831897	0.125733	0.825677	0.26326	0
PSMB1	4.52643	4.44754	0.0788865	0.125921	1.19919	0.26326	0
ARRB2	4.42781	4.48682	-0.0590081	0.125971	0.872955	0.26326	0
SPINK5	4.1956	4.07219	0.12341	0.126407	1.32865	0.26379	0
FES	3.95041	4.00589	-0.0554782	0.127764	0.880079	0.266237	0
TGM1	4.51423	4.59629	-0.0820577	0.129055	0.827832	0.268538	0
KRT8	5.8516	5.79765	0.0539505	0.129253	1.13227	0.268564	0
APOB	4.00985	4.09659	-0.086743	0.129801	0.818949	0.269314	0
PRDX5	5.36498	5.32736	0.0376211	0.130293	1.09049	0.269945	0
TMPRSS11D	4.67964	4.57822	0.101423	0.130688	1.26306	0.270007	0
HSP90B1	5.43846	5.49258	-0.0541232	0.130697	0.882829	0.270007	0
EIF6	4.07264	4.01115	0.0614978	0.131041	1.15212	0.270271	0
HIBCH	4.49944	4.39183	0.107609	0.1312	1.28118	0.270271	0
NDUFS8	4.38605	4.44647	-0.0604146	0.131879	0.870133	0.271283	0
GALE	4.37916	4.24659	0.132573	0.132701	1.35698	0.272585	0
ANXA7	4.95331	5.00259	-0.0492803	0.133364	0.892729	0.273084	0
HLA	4.3821	4.33034	0.0517584	0.133576	1.12657	0.273084	0
CCT8	4.96551	4.90107	0.0644424	0.133617	1.15996	0.273084	0
TUBA4A	4.93879	4.89818	0.0406167	0.133701	1.09804	0.273084	0
HMOX2	4.51986	4.34401	0.175854	0.134012	1.49918	0.273331	0
CNDP2	5.07727	5.01359	0.0636771	0.13434	1.15792	0.273614	0
RPL3	5.11249	5.06264	0.0498468	0.135595	1.12162	0.27578	0
HNRNPD	5.26867	5.21805	0.0506134	0.136209	1.1236	0.2764	0
NUCB1	4.16569	4.2784	-0.11271	0.136283	0.771418	0.2764	0
NUTF2	4.36988	4.40744	-0.0375535	0.137661	0.917163	0.27873	0
CBR1	5.15493	5.11119	0.0437346	0.137819	1.10595	0.27873	0
IVD	4.60171	4.52201	0.0796977	0.138506	1.20143	0.27965	0
HSPA2	4.46031	4.3284	0.131917	0.138662	1.35493	0.27965	0
CHP1	4.34237	4.43527	-0.0929021	0.139136	0.807417	0.280215	0
AZGP1	4.89337	4.961	-0.0676352	0.140121	0.855785	0.28143	0
PGM2	4.17022	4.25544	-0.0852144	0.140129	0.821837	0.28143	0
C3	4.83802	4.93303	-0.095003	0.14059	0.803521	0.281961	0
PSMA2	4.96475	4.93574	0.0290074	0.14135	1.06907	0.283092	0
SNRPD3	4.68691	4.6404	0.0465139	0.141622	1.11305	0.283245	0
GOT2	5.16736	5.12588	0.0414858	0.142657	1.10024	0.284919	0
YWHAG	4.21691	4.11632	0.100587	0.14507	1.26063	0.289338	0
NAMPT	5.39366	5.44067	-0.0470092	0.145428	0.89741	0.289651	0
EMC10	3.87818	3.84447	0.0337067	0.145639	1.0807	0.289672	0
STK24	4.33457	4.39974	-0.0651717	0.145954	0.860653	0.289898	0
SLC12A1	4.16292	4.33111	-0.168189	0.146504	0.678908	0.290478	0
COPA	4.90404	4.95518	-0.0511373	0.146649	0.88892	0.290478	0
HSPA4L	3.80054	3.63004	0.170504	0.14751	1.48083	0.291782	0
DNPEP	4.29374	4.24292	0.0508265	0.147941	1.12416	0.292062	0
UQCRC1	5.25737	5.2348	0.022572	0.14818	1.05335	0.292062	0
GLRX3	4.40788	4.17207	0.235812	0.148259	1.72112	0.292062	0
RAC1	4.26102	4.19412	0.0668992	0.149508	1.16654	0.293371	0
EIF5	4.18359	4.21361	-0.0300239	0.14965	0.933203	0.293371	0
P4HB	5.9616	5.98538	-0.0237818	0.149657	0.946713	0.293371	0
FABP3	3.96647	3.81142	0.155043	0.149912	1.42904	0.293371	0
BDH1	4.66278	4.73499	-0.0722105	0.15	0.846817	0.293371	0
MCCC1	4.49271	4.38462	0.108089	0.150344	1.28259	0.293371	0
GDI2	5.16064	5.12311	0.037533	0.150347	1.09027	0.293371	0
GMDS	4.42406	4.31496	0.109096	0.150646	1.28557	0.293557	0
UQCRQ	4.66115	4.62339	0.037756	0.151294	1.09083	0.29408	0
IFIT2	4.24955	4.38042	-0.130865	0.151323	0.739835	0.29408	0
GAPDH	5.89502	5.87047	0.0245463	0.152735	1.05815	0.296195	0
COPG1	4.39441	4.46374	-0.0693291	0.152822	0.852454	0.296195	0
ADRBK1	3.92175	3.77078	0.150976	0.154485	1.41571	0.299016	0
DNAJA2	4.16074	4.08861	0.0721291	0.155958	1.18067	0.30145	0
MRPS36	4.35377	4.44296	-0.0891897	0.15616	0.814349	0.30145	0
NRBP1	4.14737	4.18632	-0.0389485	0.156928	0.914222	0.302526	0
CLIC1	5.1782	5.20943	-0.0312297	0.157265	0.930615	0.302771	0
PAFAH1B2	4.17752	4.26059	-0.0830773	0.158215	0.825891	0.304195	0
RPL6	4.99359	4.94275	0.0508399	0.159779	1.12419	0.306793	0
UQCRC2	5.21314	5.18105	0.0320904	0.161463	1.07669	0.309614	0
FGB	5.5552	5.62728	-0.0720857	0.16196	0.84706	0.309945	0
PPP2R1A	4.72481	4.62625	0.0985603	0.162066	1.25476	0.309945	0
AKR1A1	5.18212	5.13983	0.0422951	0.164203	1.10229	0.313618	0
GPD2	5.32509	5.36283	-0.0377436	0.164926	0.916762	0.31458	0
CEACAM8	4.41641	4.53927	-0.122866	0.168427	0.753589	0.320834	0
TXNL1	4.20923	4.10198	0.107252	0.169835	1.28012	0.322697	0
GALNT7	4.40664	4.46351	-0.0568702	0.169938	0.877263	0.322697	0
KRT1	6.25091	6.2134	0.0375061	0.170076	1.0902	0.322697	0
EPHX1	4.41833	4.49915	-0.0808257	0.170839	0.830184	0.323336	0
ACADM	5.0918	5.13033	-0.038527	0.170862	0.915109	0.323336	0
TGM3	5.862	5.82662	0.0353817	0.173308	1.08488	0.327183	0
GSTT1	4.47674	4.39052	0.0862207	0.173403	1.21961	0.327183	0
COL3A1	4.30797	4.20263	0.105334	0.173698	1.27448	0.327183	0
HEXB	4.34138	4.24903	0.092354	0.173802	1.23696	0.327183	0
PCBP2	4.28033	4.40536	-0.125028	0.174801	0.749846	0.328635	0
KRT9	5.50446	5.45069	0.0537674	0.175964	1.13179	0.329665	0
MTHFD1	4.46269	4.52713	-0.0644388	0.175966	0.862107	0.329665	0
STRAP	4.5802	4.65496	-0.0747643	0.176035	0.841852	0.329665	0
OSTF1	4.62311	4.54086	0.0822503	0.176415	1.20851	0.329949	0
ESYT1	4.48182	4.5403	-0.0584829	0.176853	0.874011	0.330339	0
FUT5	3.88294	4.00623	-0.123288	0.177655	0.752856	0.330722	0
BLVRA	3.95902	3.90405	0.0549626	0.17771	1.13491	0.330722	0
TKT	5.24149	5.27491	-0.033413	0.177746	0.925949	0.330722	0
PEF1	4.25447	4.31713	-0.0626517	0.178082	0.865662	0.330845	0
SERPINH1	4.51108	4.45621	0.0548701	0.178271	1.13467	0.330845	0
CORO1C	4.71602	4.65491	0.0611076	0.178519	1.15109	0.330879	0
ALPL	4.88776	4.79261	0.0951511	0.179867	1.24495	0.332602	0
HMGB1	4.39349	4.48853	-0.0950447	0.179909	0.803443	0.332602	0
GBP6	5.47289	5.54275	-0.0698611	0.180886	0.85141	0.333979	0
PDLIM1	4.81301	4.7375	0.0755109	0.182737	1.1899	0.336677	0
ALDH1A1	4.7732	4.88951	-0.116316	0.182814	0.76504	0.336677	0
KRT84	5.88411	5.82373	0.0603792	0.183735	1.14916	0.337641	0
ACTA1	5.35461	5.39444	-0.039832	0.183806	0.912364	0.337641	0
SSR4	4.6613	4.73096	-0.0696663	0.184238	0.851792	0.337693	0
CFL1	5.33224	5.30947	0.0227729	0.184303	1.05384	0.337693	0
PGK1	5.48796	5.46842	0.019541	0.185517	1.04602	0.339487	0
STK4	4.21699	4.40322	-0.18623	0.186078	0.651283	0.340081	0
HSPA9	5.63617	5.60611	0.0300666	0.186861	1.07168	0.340983	0
SUB1	4.02514	3.97158	0.0535608	0.187044	1.13126	0.340983	0
SEL1L	4.14246	4.18052	-0.0380597	0.187519	0.916095	0.341417	0
PKP3	5.07955	5.01069	0.0688576	0.188195	1.17181	0.342215	0
VAPA	4.7521	4.69344	0.0586648	0.189068	1.14463	0.34337	0
USP7	3.96716	4.03142	-0.0642588	0.189795	0.862464	0.344257	0
MPST	4.19061	4.24555	-0.054947	0.19157	0.881156	0.346833	0
HLA	4.35574	4.26844	0.0872913	0.191696	1.22262	0.346833	0
FGA	5.49342	5.55331	-0.0598886	0.192249	0.871187	0.347397	0
ATP5B	5.84978	5.82685	0.0229328	0.193524	1.05422	0.349263	0
H2AFY	4.98719	5.03073	-0.0435407	0.195193	0.904606	0.35175	0
ARF1	4.20435	4.29714	-0.0927899	0.195389	0.807626	0.35175	0
STOML2	4.51476	4.47081	0.0439456	0.196091	1.10649	0.352572	0
PLIN3	4.59601	4.53492	0.0610885	0.19775	1.15103	0.355113	0
TRIP10	4.00495	4.11712	-0.112167	0.198645	0.772383	0.356277	0
CYC1	4.68748	4.73242	-0.0449346	0.199025	0.901707	0.356515	0
HNRNPC	4.52239	4.58291	-0.0605202	0.202858	0.869921	0.36293	0
ENDOG	4.06115	3.88034	0.180817	0.203843	1.51641	0.364241	0
RAB11A	4.6409	4.70106	-0.0601647	0.204583	0.870633	0.36511	0
SBSN	4.48964	4.35069	0.13895	0.205172	1.37705	0.365708	0
RPS19	5.12897	5.14659	-0.0176229	0.206067	0.960234	0.366531	0
CSNK2A2	4.48293	4.41004	0.0728887	0.206142	1.18274	0.366531	0
DBI	4.55374	4.63147	-0.0777272	0.209654	0.836128	0.372317	0
RPS11	4.90651	4.86183	0.0446804	0.21048	1.10836	0.373198	0
NDUFS1	5.05258	5.1411	-0.0885241	0.210832	0.815598	0.373198	0
PLCG2	4.16017	4.31891	-0.158738	0.210927	0.693845	0.373198	0
CARHSP1	4.18322	4.1484	0.034817	0.211323	1.08347	0.373441	0
ATP6V1E1	4.91393	4.85407	0.0598638	0.213914	1.14779	0.377556	0
DHX9	4.40658	4.31286	0.0937242	0.215053	1.24086	0.379035	0
FAM213A	4.07786	4.13523	-0.0573666	0.215597	0.876261	0.379035	0
APOE	4.47293	4.54453	-0.071596	0.215648	0.848016	0.379035	0
TF	4.86911	4.92983	-0.0607258	0.215803	0.869509	0.379035	0
COX5B	4.98712	4.95507	0.03205	0.216331	1.07659	0.3795	0
Sep	4.66319	4.59409	0.0691027	0.217532	1.17247	0.381143	0
NONO	4.57044	4.65327	-0.0828212	0.218199	0.826378	0.381848	0
RCN1	4.43872	4.52112	-0.0823979	0.218661	0.827184	0.382193	0
BCKDHA	4.21249	4.29164	-0.0791515	0.219019	0.83339	0.382355	0
KLK14	4.51398	4.45143	0.062545	0.21965	1.1549	0.382993	0
ERH	4.8074	4.76161	0.0457942	0.220962	1.11121	0.384546	0
TIAM1	4.15981	4.23586	-0.0760479	0.221074	0.839367	0.384546	0
CRELD2	4.20529	4.25187	-0.0465841	0.221598	0.898289	0.384993	0
NDUFA7	4.09944	3.99009	0.109348	0.222308	1.28632	0.385412	0
HNRNPL	4.10329	4.0115	0.0917988	0.222374	1.23537	0.385412	0
GALNT5	4.1155	4.08076	0.0347355	0.2246	1.08327	0.388804	0
MUT	4.47289	4.39608	0.0768036	0.226873	1.19345	0.392174	0
CYB5A	4.5207	4.42566	0.0950376	0.227315	1.24462	0.392174	0
PLEC	5.158	5.19194	-0.0339411	0.227498	0.924824	0.392174	0
RALY	4.67449	4.7202	-0.0457161	0.227635	0.900086	0.392174	0
DHRS9	3.9686	4.07155	-0.10295	0.228623	0.788951	0.393406	0
NDUFB6	4.40807	4.35412	0.0539537	0.229382	1.13228	0.394242	0
PRMT5	4.36945	4.43984	-0.0703882	0.232523	0.850378	0.398893	0
GNAS	3.94461	3.99738	-0.0527756	0.232642	0.885573	0.398893	0
RPL37A	4.2672	4.20963	0.0575714	0.233142	1.14175	0.399277	0
IDH3B	4.23932	4.33039	-0.0910732	0.233424	0.810824	0.399286	0
ALAD	3.71192	3.65184	0.0600813	0.234484	1.14837	0.40034	0
FCGBP	4.65008	4.70956	-0.0594827	0.234596	0.872002	0.40034	0
GLIPR2	4.61356	4.5533	0.0602628	0.235087	1.14885	0.400704	0
SUN2	4.40527	4.45059	-0.0453133	0.235744	0.900921	0.401203	0
NUP54	3.78001	3.88761	-0.107601	0.235936	0.780546	0.401203	0
SCIN	4.52635	4.44978	0.0765694	0.236935	1.1928	0.402427	0
CSK	4.11824	4.21451	-0.0962706	0.237357	0.801179	0.402669	0
LGALS3	5.09598	5.13064	-0.0346631	0.238245	0.923287	0.403576	0
MAOB	3.9295	3.9746	-0.0450924	0.238718	0.901379	0.403576	0
MCU	4.37837	4.47848	-0.100113	0.238731	0.794122	0.403576	0
CPPED1	4.26295	4.17752	0.0854312	0.241941	1.21739	0.40812	0
GBE1	4.32866	4.39355	-0.0648958	0.241985	0.8612	0.40812	0
CCT4	4.71077	4.62689	0.0838778	0.242755	1.21305	0.40894	0
UQCRFS1	4.48827	4.53795	-0.0496855	0.243365	0.891897	0.409489	0
MRPL17	4.23154	4.19715	0.0343874	0.243718	1.0824	0.409606	0
KRT18	5.22304	5.183	0.0400344	0.246371	1.09657	0.413582	0
MFGE8	4.74959	4.64889	0.100704	0.247487	1.26097	0.414973	0
PFKP	4.54097	4.65249	-0.111523	0.24798	0.773529	0.415315	0
PFKL	4.60794	4.55911	0.0488357	0.248697	1.11901	0.416034	0
IL36A	4.74373	4.68866	0.0550657	0.25209	1.13518	0.420873	0
KRT80	5.04911	5.10105	-0.0519416	0.252198	0.887275	0.420873	0
ACADVL	5.15295	5.19464	-0.0416935	0.252465	0.908461	0.420873	0
SERPINB6	5.05978	5.08972	-0.0299349	0.254838	0.933394	0.424337	0
GMPPB	4.38609	4.44042	-0.0543356	0.256114	0.882398	0.425674	0
ECI1	4.71024	4.7441	-0.0338531	0.256234	0.925011	0.425674	0
PEBP1	4.67235	4.74876	-0.0764174	0.256526	0.838654	0.425674	0
RAB3D	3.93472	3.886	0.0487173	0.256881	1.11871	0.425774	0
BLMH	4.33083	4.42165	-0.0908278	0.258074	0.811283	0.426819	0
NDUFB11	4.15378	4.20591	-0.0521365	0.258104	0.886877	0.426819	0
ABLIM1	4.25185	4.34216	-0.0903123	0.259185	0.812246	0.427792	0
PABPC1	5.24861	5.2848	-0.0361914	0.259444	0.920044	0.427792	0
UQCRB	5.13655	5.10548	0.031066	0.259783	1.07415	0.427792	0
TPT1	4.99673	5.0497	-0.0529733	0.25996	0.88517	0.427792	0
YARS	4.4589	4.52352	-0.0646185	0.260176	0.86175	0.427792	0
CYCS	5.23657	5.20085	0.0357178	0.261634	1.08572	0.4297	0
FCN1	4.43048	4.50122	-0.0707462	0.262613	0.849677	0.430817	0
VN1R5	4.25434	4.35778	-0.103444	0.263039	0.788053	0.431025	0
ACAD10	3.34476	3.3956	-0.0508453	0.263614	0.889518	0.431477	0
NDUFB7	4.3305	4.25505	0.0754481	0.264311	1.18973	0.432127	0
TRIM33	3.90087	3.83016	0.0707126	0.264804	1.17683	0.432132	0
ADSS	4.50162	4.56789	-0.0662654	0.265152	0.858489	0.432132	0
GFM1	4.37802	4.42885	-0.0508307	0.265213	0.889548	0.432132	0
PDCD6	4.74039	4.65366	0.0867379	0.265977	1.22106	0.432888	0
CRYZ	4.40966	4.49788	-0.088225	0.268008	0.816159	0.435301	0
TPP1	4.67137	4.71923	-0.0478545	0.268186	0.895665	0.435301	0
IGKC	5.53824	5.51474	0.0235034	0.268365	1.05561	0.435301	0
NUCB2	3.9353	4.04909	-0.113792	0.269952	0.769498	0.437361	0
ALDH18A1	4.50097	4.59621	-0.0952471	0.270242	0.803069	0.437361	0
RAE1	4.39574	4.31172	0.0840205	0.271014	1.21345	0.438119	0
NDUFA13	4.58982	4.50925	0.0805651	0.271342	1.20383	0.438159	0
EIF3H	3.95515	3.74339	0.211768	0.272274	1.62843	0.439171	0
CTNNA1	4.31972	4.23982	0.0798931	0.27267	1.20197	0.439319	0
SEC31A	4.41023	4.3217	0.0885288	0.273805	1.22611	0.440654	0
SET	4.38412	4.26921	0.114913	0.275606	1.30291	0.44306	0
ATP5H	5.37299	5.3375	0.0354914	0.27634	1.08515	0.443499	0
ATP6V1A	4.87457	4.83508	0.0394911	0.276681	1.09519	0.443499	0
YOD1	4.35253	4.31359	0.0389363	0.277073	1.0938	0.443499	0
ADPRHL2	4.42591	4.32983	0.0960803	0.27711	1.24761	0.443499	0
ARPC5L	4.37011	4.40744	-0.0373299	0.278112	0.917635	0.444609	0
GLUD1	5.40779	5.37342	0.0343679	0.279561	1.08235	0.446431	0
TYMP	4.39823	4.48138	-0.0831499	0.281207	0.825753	0.448562	0
FCAR	4.65316	4.61268	0.0404793	0.283564	1.09769	0.451822	0
CR1	4.23447	4.29161	-0.0571395	0.285228	0.876719	0.453972	0
MRPS34	4.63291	4.56032	0.0725966	0.28724	1.18194	0.456671	0
SPTBN2	4.08369	4.18533	-0.10164	0.287895	0.791333	0.457034	0
PPIF	4.67434	4.7189	-0.0445604	0.288102	0.902484	0.457034	0
VAPB	4.27994	4.34179	-0.0618484	0.288891	0.867265	0.457781	0
CPT2	4.70432	4.63894	0.0653808	0.289345	1.16247	0.457997	0
ACOT1	4.42642	4.37058	0.0558469	0.289899	1.13723	0.458371	0
PSMD6	4.03611	4.11909	-0.0829853	0.290882	0.826066	0.459122	0
MAP2K1	4.45009	4.38151	0.0685835	0.291198	1.17107	0.459122	0
LRPPRC	4.1866	4.26317	-0.0765626	0.291736	0.838373	0.459122	0
HIST1H1E	5.39307	5.34529	0.0477817	0.291924	1.1163	0.459122	0
STAT1	4.60283	4.66553	-0.0626928	0.291966	0.86558	0.459122	0
NIPSNAP3A	4.81127	4.78743	0.0238417	0.292979	1.05643	0.460213	0
GMFG	4.59236	4.64864	-0.0562775	0.293776	0.878461	0.46072	0
PNPT1	4.50448	4.4198	0.0846851	0.293941	1.2153	0.46072	0
PPP1CB	4.66963	4.6285	0.0411304	0.295775	1.09934	0.463054	0
RPL11	4.99655	4.94679	0.0497594	0.296072	1.1214	0.463054	0
PSMD14	4.30948	4.35913	-0.0496479	0.296632	0.891974	0.46323	0
HCLS1	4.16393	4.02398	0.139952	0.296921	1.38023	0.46323	0
DDX17	4.8837	4.83228	0.051428	0.297148	1.12571	0.46323	0
TXNDC12	4.44224	4.48303	-0.0407868	0.298251	0.91036	0.464039	0
C9	4.2428	4.33502	-0.0922175	0.298311	0.808691	0.464039	0
H2AFY2	4.18061	4.231	-0.0503938	0.300031	0.890443	0.465761	0
KDELC2	4.44075	4.39197	0.0487735	0.300064	1.11885	0.465761	0
NT5C3A	4.31923	4.26329	0.0559427	0.301119	1.13748	0.466897	0
AKR1C2	4.49201	4.5623	-0.0702943	0.302839	0.850561	0.469059	0
PITPNB	4.28416	4.33551	-0.051344	0.30448	0.888497	0.470967	0
ATP1B1	4.48002	4.43998	0.0400404	0.304724	1.09658	0.470967	0
IGLL5	4.67587	4.63329	0.0425867	0.305827	1.10303	0.472165	0
RPN1	5.05395	5.09329	-0.0393482	0.308578	0.913381	0.475903	0
RPN2	4.10164	4.15865	-0.0570133	0.309169	0.876974	0.476306	0
OXCT1	4.82489	4.88169	-0.0568032	0.311816	0.877398	0.479871	0
NQO1	4.53588	4.63467	-0.0987859	0.312333	0.796552	0.480153	0
SERPINB13	4.69334	4.60285	0.0904894	0.312934	1.23166	0.480566	0
CCT5	5.13043	5.10493	0.0255032	0.314692	1.06048	0.482343	0
PSMD2	3.88811	3.66779	0.220315	0.314761	1.66079	0.482343	0
SH3BGRL2	4.4537	4.42941	0.0242941	0.3152	1.05753	0.482504	0
CLTB	4.59964	4.54371	0.0559302	0.315691	1.13744	0.482743	0
UFC1	4.45042	4.35371	0.0967143	0.316645	1.24944	0.483689	0
VPS29	4.48479	4.44663	0.0381613	0.317418	1.09185	0.484049	0
MAOA	4.51193	4.5885	-0.0765636	0.317552	0.838371	0.484049	0
IMMT	4.16922	4.26113	-0.0919062	0.318283	0.809271	0.48465	0
FLII	4.70353	4.7491	-0.0455743	0.319135	0.90038	0.485245	0
MYO1E	4.41756	4.4498	-0.032234	0.319465	0.928466	0.485245	0
RPLP0	5.22105	5.23693	-0.0158708	0.319683	0.964116	0.485245	0
PRDX3	4.66094	4.72834	-0.0673982	0.320527	0.856252	0.485362	0
EPS8L1	4.40864	4.32402	0.0846224	0.320758	1.21513	0.485362	0
ADH7	4.73811	4.81321	-0.0750962	0.32077	0.841209	0.485362	0
MUC1	4.37097	4.28583	0.0851389	0.32242	1.21658	0.487226	0
UBE2D3	4.27159	4.24253	0.0290632	0.322677	1.06921	0.487226	0
HSPB8	4.53478	4.46324	0.0715436	0.323724	1.17908	0.488294	0
PDIA3	5.83717	5.8195	0.0176658	0.324549	1.04152	0.488692	0
PSMD5	4.13492	4.2685	-0.133581	0.324665	0.735222	0.488692	0
GPI	4.99925	4.96641	0.0328468	0.3263	1.07857	0.49064	0
RP2	4.57787	4.42862	0.149255	0.32896	1.41011	0.493828	0
SYNE1	4.43177	4.37832	0.0534506	0.329105	1.13097	0.493828	0
KRT85	4.60133	4.69132	-0.0899932	0.33104	0.812843	0.49585	0
EMC1	4.08113	4.03338	0.0477485	0.33114	1.11622	0.49585	0
CAPNS1	4.65419	4.70056	-0.0463656	0.33389	0.898741	0.499449	0
RPL19	4.86251	4.77629	0.0862249	0.334453	1.21962	0.499773	0
CTSC	4.20547	4.26138	-0.0559123	0.336781	0.8792	0.502731	0
AIM1L	4.1661	4.12135	0.0447447	0.339226	1.10852	0.505857	0
TOMM70A	4.46044	4.50375	-0.0433075	0.340257	0.905091	0.50687	0
CNPY2	4.07303	4.16983	-0.096804	0.34245	0.800195	0.509472	0
IQGAP1	5.46496	5.49161	-0.0266498	0.342939	0.940481	0.509472	0
HCCS	3.95634	3.99056	-0.0342188	0.343197	0.924232	0.509472	0
NCL	4.46605	4.41372	0.0523328	0.343729	1.12806	0.509472	0
CDA	4.33228	4.38768	-0.0553907	0.34377	0.880257	0.509472	0
MANF	4.25605	4.31032	-0.054261	0.345232	0.882549	0.511113	0
CTSD	5.07234	5.03243	0.0399173	0.346111	1.09627	0.511889	0
RPL23A	4.82765	4.79223	0.0354172	0.348342	1.08497	0.514661	0
STIP1	4.30613	4.38131	-0.0751774	0.349086	0.841052	0.515228	0
PPIA	5.66369	5.68286	-0.0191729	0.349496	0.956813	0.515228	0
HMGA1	3.74279	3.60975	0.13304	0.35016	1.35844	0.515228	0
COMT	4.59253	4.5494	0.0431265	0.350352	1.1044	0.515228	0
DPYSL5	3.55084	3.61547	-0.0646316	0.350512	0.861724	0.515228	0
CLPP	4.38566	4.43913	-0.0534662	0.350965	0.884166	0.515368	0
GLOD4	4.49769	4.42898	0.0687113	0.353824	1.17142	0.518069	0
QARS	4.96084	4.91421	0.0466255	0.353905	1.11333	0.518069	0
BASP1	3.9321	3.86209	0.0700129	0.354115	1.17493	0.518069	0
SRSF7	4.3598	4.32797	0.0318325	0.354241	1.07605	0.518069	0
DARS2	4.10044	4.14588	-0.0454394	0.354951	0.900659	0.518581	0
SNX3	4.38681	4.45026	-0.0634513	0.355334	0.86407	0.518616	0
PRDX6	5.03804	5.0622	-0.0241637	0.356038	0.945881	0.519117	0
HSPA4	4.44444	4.34112	0.103326	0.358735	1.26861	0.522521	0
CAND1	3.97458	4.05867	-0.0840818	0.361378	0.823983	0.525407	0
HBA1	4.98852	4.93718	0.0513445	0.361445	1.1255	0.525407	0
ALDOA	5.35102	5.34054	0.010486	0.362102	1.02444	0.525832	0
HLA	4.49437	4.39787	0.096503	0.362484	1.24883	0.525858	0
MRPL41	3.90715	3.85765	0.0495035	0.362854	1.12074	0.525866	0
BST1	4.51315	4.60942	-0.096265	0.363876	0.801189	0.526661	0
KRT4	6.63363	6.60179	0.0318308	0.364134	1.07605	0.526661	0
CD177	4.24329	4.15934	0.0839478	0.365632	1.21324	0.528298	0
TTLL12	4.4527	4.38607	0.0666257	0.366641	1.1658	0.52873	0
BSG	4.49702	4.42128	0.0757337	0.366665	1.19051	0.52873	0
FLG2	4.32959	4.3851	-0.0555131	0.369457	0.880009	0.532224	0
RPS26	4.47136	4.42313	0.0482253	0.370672	1.11744	0.533011	0
SDHA	4.94966	4.99974	-0.0500782	0.370742	0.89109	0.533011	0
RAB27A	4.41165	4.46019	-0.0485437	0.374297	0.894245	0.537586	0
FSCN1	4.4605	4.52702	-0.0665156	0.375585	0.857994	0.538899	0
KRT73	4.369	4.30594	0.0630626	0.376405	1.15628	0.539538	0
PARP4	4.53795	4.56274	-0.0247851	0.379283	0.944528	0.543124	0
MLF2	4.10609	4.16279	-0.056704	0.381565	0.877599	0.545598	0
MYL6	5.49992	5.48197	0.0179484	0.381768	1.04219	0.545598	0
SORL1	4.14525	4.17141	-0.0261699	0.384464	0.941521	0.548907	0
HEBP2	4.59977	4.66582	-0.0660497	0.385033	0.858915	0.549177	0
SERPINC1	4.39757	4.33952	0.0580506	0.386255	1.14301	0.550114	0
TUBA1A	4.46603	4.42021	0.0458166	0.386601	1.11126	0.550114	0
LDHB	4.77305	4.74038	0.0326661	0.386834	1.07812	0.550114	0
FLOT1	4.57184	4.64235	-0.0705091	0.388234	0.850141	0.55156	0
ACTN4	5.88603	5.86998	0.0160505	0.389875	1.03765	0.553346	0
NAP1L1	4.34801	4.28378	0.0642288	0.393879	1.15939	0.55848	0
COPB2	4.6274	4.5572	0.0702002	0.395481	1.17544	0.560201	0
MUC5AC	5.40053	5.43896	-0.0384216	0.39632	0.915331	0.560838	0
PSMA8	4.582	4.54105	0.0409558	0.399713	1.09889	0.565084	0
SPTBN4	3.74114	3.65937	0.0817669	0.400809	1.20717	0.566079	0
RPS13	5.16974	5.14186	0.0278874	0.402001	1.06632	0.567207	0
NDUFV2	4.7763	4.73894	0.0373517	0.403297	1.08981	0.568263	0
AIMP1	4.89988	4.88426	0.0156125	0.403537	1.0366	0.568263	0
RPS10	4.95338	4.97526	-0.0218843	0.404829	0.950858	0.569526	0
TRIM28	4.4689	4.4263	0.0426005	0.405799	1.10306	0.570333	0
RPL37	4.63705	4.57653	0.0605172	0.408909	1.14952	0.574144	0
EIF3D	4.53539	4.50698	0.0284142	0.4112	1.06761	0.5768	0
CASP14	4.55241	4.49825	0.0541546	0.414741	1.1328	0.581202	0
NDUFA10	4.65206	4.58207	0.0699903	0.416105	1.17487	0.582547	0
KRT36	5.37198	5.3341	0.0378731	0.417727	1.09112	0.58425	0
HIST2H3A	5.32945	5.3526	-0.0231444	0.419167	0.948103	0.585696	0
ERLIN1	4.11592	4.03385	0.0820689	0.420434	1.20801	0.586898	0
AMY1A	5.63939	5.59858	0.0408076	0.422562	1.09852	0.589298	0
UGP2	4.84165	4.77654	0.0651069	0.423201	1.16173	0.589619	0
MSLN	4.52092	4.57018	-0.0492631	0.424189	0.892765	0.590426	0
KRT76	5.60375	5.64054	-0.0367872	0.429068	0.918783	0.596308	0
TPRG1	4.27803	4.24322	0.0348084	0.429384	1.08345	0.596308	0
SAA2	4.36233	4.3093	0.0530298	0.429656	1.12987	0.596308	0
NSUN6	3.74181	3.61201	0.129804	0.431246	1.34835	0.597939	0
G3BP1	4.36671	4.31622	0.0504912	0.431678	1.12329	0.597963	0
ALDH9A1	5.14591	5.12257	0.0233393	0.437914	1.05521	0.605706	0
COLGALT1	3.67436	3.73607	-0.0617073	0.438108	0.867546	0.605706	0
DNAH17	4.46392	4.40229	0.0616361	0.439442	1.15249	0.606968	0
ALDOC	4.95155	4.92248	0.0290677	0.441139	1.06922	0.608729	0
ATL3	4.10551	4.19288	-0.0873667	0.441622	0.817774	0.608814	0
ALDH6A1	4.4487	4.49372	-0.0450177	0.444867	0.901534	0.612702	0
KRT3	4.77605	4.85024	-0.0741979	0.446937	0.842951	0.614663	0
SFXN3	4.07226	4.15171	-0.0794534	0.447144	0.832811	0.614663	0
PDLIM2	4.27924	4.22633	0.0529129	0.448079	1.12957	0.615362	0
SPCS2	4.25414	4.23336	0.0207858	0.449582	1.04902	0.616839	0
PRKAR1A	4.44578	4.51213	-0.0663548	0.451128	0.858312	0.61819	0
ALDH16A1	4.16329	4.2235	-0.0602143	0.451681	0.870534	0.61819	0
FARSB	4.21577	4.25558	-0.0398016	0.451853	0.912428	0.61819	0
HMGCS1	4.52904	4.49369	0.0353435	0.452502	1.08478	0.618491	0
RIT1	3.7904	3.82158	-0.0311821	0.452981	0.930717	0.618559	0
MUC5B	5.60409	5.62482	-0.0207295	0.454553	0.95339	0.620119	0
RAB1B	4.64614	4.68563	-0.0394895	0.455819	0.913084	0.621258	0
ETFA	4.93845	4.95006	-0.0116082	0.457722	0.973625	0.623175	0
SCFD1	4.24555	4.19377	0.0517728	0.45809	1.12661	0.623175	0
HLA	4.05291	4.10676	-0.0538518	0.459169	0.883381	0.624054	0
CRABP2	4.69914	4.67642	0.0227201	0.462697	1.05371	0.628257	0
NPC2	4.22908	4.1647	0.06438	0.463223	1.15979	0.628379	0
IARS2	4.48664	4.42933	0.0573121	0.465008	1.14107	0.630208	0
HIST2H2AC	3.90158	3.92685	-0.0252755	0.46568	0.943462	0.630526	0
CSTA	5.06928	5.09895	-0.0296715	0.46748	0.93396	0.632261	0
DNAJC3	4.66264	4.71137	-0.0487317	0.467838	0.893857	0.632261	0
PLG	4.49002	4.42693	0.0630887	0.468586	1.15635	0.632678	0
MRPL50	3.90536	4.02882	-0.123468	0.469524	0.752545	0.633352	0
DDX39B	4.71529	4.68213	0.0331674	0.471971	1.07936	0.636058	0
PDCD6IP	5.39849	5.38238	0.0161111	0.472797	1.03779	0.636576	0
PPA2	4.85005	4.82624	0.0238089	0.474428	1.05635	0.63803	0
CSTB	5.15125	5.12999	0.0212511	0.475196	1.05015	0.63803	0
KRT6B	4.43597	4.47412	-0.0381481	0.475204	0.915908	0.63803	0
ATAD3A	4.42708	4.46591	-0.0388333	0.47572	0.914464	0.638128	0
GARS	4.3422	4.29264	0.0495556	0.477599	1.12087	0.640045	0
DNAJC11	4.03088	4.07553	-0.0446466	0.478036	0.902305	0.640045	0
PLA2G2A	4.45875	4.51389	-0.0551441	0.479935	0.880757	0.641538	0
GNB4	4.11932	4.14675	-0.0274288	0.480041	0.938796	0.641538	0
ACAA2	4.66932	4.62351	0.0458112	0.48147	1.11125	0.642342	0
SUCLG1	4.65027	4.6807	-0.0304244	0.481534	0.932343	0.642342	0
TMED4	4.51842	4.47748	0.0409391	0.48322	1.09885	0.643995	0
CRIP2	4.38024	4.33769	0.0425514	0.483946	1.10294	0.644368	0
NFKB1	4.38334	4.34485	0.0384818	0.484727	1.09265	0.644812	0
APEH	4.42466	4.44873	-0.0240746	0.48573	0.946075	0.644923	0
PRKAR2A	4.08829	4.04519	0.0431057	0.485849	1.10435	0.644923	0
PNP	4.45612	4.5229	-0.0667859	0.486278	0.85746	0.644923	0
LMAN1	4.35047	4.30926	0.0412069	0.486599	1.09953	0.644923	0
TRIM29	4.98992	5.02731	-0.0373959	0.487903	0.917496	0.645564	0
TUFM	5.40725	5.42878	-0.0215221	0.487978	0.951651	0.645564	0
NDUFA4	4.2804	4.31203	-0.0316326	0.490691	0.929753	0.648557	0
TWF1	4.24554	4.29895	-0.0534066	0.494242	0.884287	0.651694	0
KRT13	4.34715	4.38523	-0.0380817	0.49449	0.916048	0.651694	0
KRT7	5.55286	5.52839	0.0244731	0.494792	1.05797	0.651694	0
RPLP2	5.20222	5.17939	0.0228311	0.494871	1.05398	0.651694	0
FGR	4.43374	4.36863	0.0651111	0.496706	1.16175	0.653513	0
ERLIN2	4.99568	5.01605	-0.020378	0.497896	0.954162	0.654146	0
FARSA	3.89992	3.80627	0.0936478	0.498095	1.24065	0.654146	0
TIMM8A	4.47512	4.40949	0.0656278	0.500799	1.16313	0.657099	0
PSMD10	4.389	4.4052	-0.016201	0.502584	0.963383	0.658842	0
SP100	4.33365	4.394	-0.0603519	0.50466	0.870258	0.660545	0
MAT2A	4.25299	4.2142	0.0387959	0.504799	1.09344	0.660545	0
CACYBP	4.37	4.41019	-0.0401902	0.506457	0.911611	0.661394	0
GM2A	4.3593	4.38156	-0.0222606	0.506503	0.950035	0.661394	0
VMO1	4.14782	4.11819	0.0296298	0.507139	1.07061	0.661394	0
NAPRT	4.38064	4.4261	-0.0454649	0.507283	0.900607	0.661394	0
ARPC1B	4.74857	4.80818	-0.0596083	0.510727	0.871749	0.664815	0
ABCD3	4.27803	4.30839	-0.0303605	0.510829	0.93248	0.664815	0
SAA1	4.46674	4.39884	0.0679003	0.512969	1.16923	0.666579	0
ECM1	5.26347	5.28132	-0.0178479	0.513418	0.959737	0.666579	0
HSD17B4	5.33867	5.32912	0.00955395	0.513571	1.02224	0.666579	0
SNAP91	4.3843	4.40854	-0.0242397	0.516444	0.945715	0.669705	0
CYFIP2	4.00012	4.02273	-0.022613	0.517903	0.949264	0.670885	0
PRR4	4.47776	4.44007	0.0376919	0.518284	1.09067	0.670885	0
ALDH3A2	4.56821	4.52983	0.0383824	0.519796	1.0924	0.672238	0
ACADS	3.76226	3.83565	-0.07339	0.520542	0.84452	0.6726	0
GBAS	4.55685	4.58706	-0.0302089	0.521282	0.932806	0.672953	0
TOR1AIP1	4.56706	4.53023	0.0368224	0.521879	1.08848	0.673121	0
COL1A2	4.6854	4.65245	0.0329433	0.530569	1.07881	0.683717	0
TARS	3.85629	3.91892	-0.0626352	0.531472	0.865695	0.684271	0
TUBB	5.33855	5.32243	0.0161188	0.532306	1.03781	0.684733	0
PKM	5.84701	5.83742	0.00959021	0.533491	1.02233	0.685645	0
DYNLL1	4.47767	4.41656	0.0611114	0.534884	1.1511	0.686823	0
RPL7	5.19952	5.21505	-0.0155289	0.537684	0.964875	0.689805	0
NDUFB5	4.4965	4.44605	0.0504501	0.538227	1.12318	0.689887	0
PARP14	4.23386	4.1795	0.0543565	0.538807	1.13333	0.690017	0
IVL	4.50961	4.45165	0.0579583	0.539549	1.14277	0.690354	0
GYG1	4.49407	4.53692	-0.0428564	0.540992	0.906032	0.691587	0
HIST1H4A	5.9603	5.9474	0.0129023	0.541557	1.03015	0.691696	0
CSN1S1	4.79279	4.76528	0.02751	0.542885	1.06539	0.692779	0
LDHA	5.16838	5.15532	0.013064	0.546102	1.03054	0.695719	0
AP2M1	4.15704	4.13106	0.0259876	0.546731	1.06167	0.695719	0
RPL30	4.80345	4.81967	-0.0162228	0.546815	0.963335	0.695719	0
CDK5RAP3	4.39218	4.41991	-0.0277311	0.547119	0.938143	0.695719	0
RPS9	4.96344	4.94547	0.0179634	0.548245	1.04223	0.696478	0
HIST2H3PS2	4.5249	4.54639	-0.021497	0.548682	0.951706	0.696478	0
MRPL57	4.30237	4.29119	0.0111835	0.54947	1.02609	0.696865	0
SQRDL	5.60851	5.62176	-0.0132423	0.551076	0.969969	0.698287	0
UTRN	4.7833	4.80099	-0.0176923	0.554313	0.960081	0.701773	0
ATP6V1G1	4.21889	4.17488	0.044004	0.555973	1.10663	0.703257	0
TMSB4X	4.89282	4.85388	0.0389388	0.558703	1.0938	0.706091	0
RAB14	4.34189	4.31318	0.0287183	0.560971	1.06836	0.708207	0
KRT23	4.33591	4.4005	-0.0645825	0.561359	0.861822	0.708207	0
PGRMC1	4.4697	4.43014	0.0395652	0.56193	1.09538	0.70825	0
LPO	4.40323	4.37926	0.0239759	0.562376	1.05676	0.70825	0
AK3	4.63582	4.66192	-0.0261009	0.563318	0.941671	0.708817	0
YWHAE	5.095	5.07979	0.0152165	0.566741	1.03566	0.712502	0
SERPINB2	4.70719	4.67969	0.0274988	0.567654	1.06537	0.712929	0
MUC2	4.54087	4.49203	0.0488451	0.568893	1.11904	0.712929	0
EEF1B2	4.90461	4.87539	0.0292208	0.568906	1.0696	0.712929	0
H3F3B	3.98697	4.02515	-0.0381781	0.569057	0.915845	0.712929	0
PDXK	3.91413	3.94943	-0.0352985	0.57082	0.921938	0.714516	0
PA2G4	4.54381	4.58111	-0.0372988	0.5714	0.917701	0.714622	0
ASS1	4.51692	4.43371	0.083206	0.572805	1.21117	0.715758	0
LASP1	4.48314	4.46355	0.019587	0.574606	1.04613	0.717387	0
CLYBL	3.90861	3.94629	-0.0376847	0.577895	0.916886	0.720869	0
RPL18	4.98252	4.96757	0.0149499	0.578717	1.03502	0.72127	0
IDH2	5.59475	5.6056	-0.0108552	0.580282	0.975315	0.722596	0
HNRNPK	4.77749	4.80547	-0.0279872	0.582447	0.93759	0.724666	0
TRIM25	4.33602	4.28287	0.053142	0.584141	1.13017	0.726115	0
HSD17B10	5.0503	5.02973	0.0205718	0.58503	1.04851	0.726115	0
ECM1	4.4957	4.52445	-0.0287533	0.585122	0.935937	0.726115	0
PTGES3	4.48098	4.51499	-0.0340095	0.586076	0.924678	0.726674	0
MYL12A	5.23366	5.24729	-0.0136305	0.590803	0.969102	0.731906	0
KLK13	3.97433	4.03182	-0.0574874	0.595945	0.876017	0.737506	0
NDUFB8	4.23195	4.19189	0.0400581	0.596347	1.09662	0.737506	0
MIF	4.38582	4.34448	0.0413437	0.598623	1.09988	0.739686	0
AKR7A2	4.53031	4.50613	0.0241768	0.599938	1.05725	0.740361	0
VCL	4.4033	4.34535	0.0579463	0.600497	1.14274	0.740361	0
CAD	4.20433	4.23793	-0.0336023	0.600709	0.925545	0.740361	0
SLC25A3	4.42045	4.45942	-0.0389674	0.605019	0.914182	0.745036	0
CISD1	4.49341	4.45242	0.0409921	0.605538	1.09899	0.745039	0
FKBP2	4.2656	4.24073	0.0248715	0.607698	1.05894	0.746904	0
DSG3	5.02551	5.04401	-0.0184978	0.60809	0.958302	0.746904	0
UBA1	5.35185	5.33688	0.0149757	0.610968	1.03508	0.749787	0
LRRC59	4.31881	4.35554	-0.0367341	0.611476	0.918895	0.749787	0
NDRG2	4.49647	4.52111	-0.0246353	0.612323	0.944854	0.750186	0
PRR27	4.14954	4.18171	-0.0321723	0.614793	0.928598	0.752573	0
EIF4E	4.26401	4.29063	-0.026621	0.615748	0.940544	0.753103	0
PIGA	3.82503	3.84468	-0.0196503	0.621342	0.955762	0.759302	0
DPYSL2	4.09706	4.08013	0.0169355	0.624114	1.03977	0.761835	0
TMED5	4.34698	4.38351	-0.0365278	0.624578	0.919332	0.761835	0
TUBA1B	5.93508	5.92602	0.00906153	0.626247	1.02108	0.761835	0
PDIA3	4.32208	4.34479	-0.0227159	0.626356	0.949039	0.761835	0
VDAC2	5.4856	5.47551	0.0100929	0.626575	1.02351	0.761835	0
SUCLG2	5.16906	5.15826	0.0107976	0.626585	1.02517	0.761835	0
GBP7	4.44975	4.42595	0.023798	0.628825	1.05633	0.763914	0
DSTN	4.5411	4.56522	-0.0241207	0.630328	0.945974	0.764555	0
VPS4B	4.59508	4.61705	-0.0219708	0.630413	0.950669	0.764555	0
S100A10	5.11048	5.09502	0.0154524	0.63176	1.03622	0.765544	0
GCC1	4.10129	4.08224	0.019059	0.633015	1.04486	0.765996	0
ACAA1	4.69971	4.68179	0.017925	0.633375	1.04214	0.765996	0
C4B	4.8165	4.79223	0.024268	0.633727	1.05747	0.765996	0
EIF4A3	4.18663	4.21806	-0.0314332	0.638087	0.930179	0.770327	0
DECR1	5.02935	4.99837	0.0309819	0.638378	1.07394	0.770327	0
TXN	5.47625	5.48942	-0.0131668	0.639723	0.970137	0.771305	0
SCCPDH	4.23701	4.19611	0.0409059	0.641062	1.09877	0.77183	0
LAMP2	4.09595	4.12478	-0.0288254	0.64173	0.935782	0.77183	0
ATP1A1	4.11056	4.15765	-0.0470933	0.641764	0.897236	0.77183	0
RPL21	4.92787	4.95119	-0.0233229	0.644287	0.947714	0.773702	0
NDRG1	4.58771	4.61766	-0.0299518	0.644394	0.933358	0.773702	0
HSDL2	4.39471	4.43212	-0.0374086	0.645269	0.917469	0.774095	0
TMSB10	3.98213	3.95994	0.0221854	0.645795	1.05241	0.774095	0
NARS	4.54774	4.50602	0.0417171	0.648216	1.10082	0.775765	0
XRCC6	5.11478	5.10109	0.0136905	0.648264	1.03203	0.775765	0
KRT31	4.36603	4.40464	-0.0386125	0.649397	0.914929	0.776477	0
ARPC4	4.88707	4.87341	0.0136614	0.651973	1.03196	0.77891	0
HSPE1	5.49591	5.48312	0.0127886	0.652899	1.02988	0.779371	0
VNN2	4.31697	4.33867	-0.0217086	0.655374	0.951243	0.780574	0
AGFG1	4.36308	4.34022	0.0228656	0.655682	1.05406	0.780574	0
PSMC1	4.50642	4.48152	0.0248996	0.656175	1.05901	0.780574	0
TMED10	5.18322	5.17406	0.00915544	0.656598	1.0213	0.780574	0
FAM129B	5.17676	5.1894	-0.0126371	0.656613	0.971321	0.780574	0
C14orf166	4.14953	4.09736	0.0521761	0.659577	1.12765	0.783451	0
HLA	4.80621	4.82903	-0.0228228	0.660304	0.948805	0.783669	0
POFUT1	4.34103	4.35605	-0.0150197	0.662805	0.966007	0.785991	0
PRDX2	4.82461	4.80708	0.0175251	0.66408	1.04118	0.786856	0
OAS3	4.40857	4.43283	-0.0242562	0.665085	0.945679	0.787124	0
HNRNPU	5.0846	5.07516	0.00943927	0.665398	1.02197	0.787124	0
AGR2	5.54209	5.52138	0.0207058	0.666348	1.04883	0.787275	0
GOT1	4.09283	4.11573	-0.0229073	0.666618	0.948621	0.787275	0
MYLK	3.99595	3.96873	0.0272189	0.669386	1.06468	0.789897	0
HSPA6	3.68923	3.66304	0.0261935	0.671369	1.06217	0.791589	0
AIM1	4.46597	4.42227	0.043693	0.679635	1.10584	0.800096	0
LGALS1	4.43823	4.46924	-0.0310038	0.679693	0.9311	0.800096	0
PSMA1	4.34824	4.32359	0.0246512	0.681106	1.0584	0.80051	0
DLD	5.2326	5.24699	-0.0143929	0.681155	0.967402	0.80051	0
SRP14	4.47045	4.42002	0.0504343	0.683727	1.12314	0.802878	0
KATNAL2	4.16476	4.14393	0.0208285	0.685745	1.04913	0.804458	0
SUCLA2	4.72898	4.7473	-0.0183224	0.686189	0.958689	0.804458	0
FUS	4.31923	4.343	-0.02377	0.687729	0.946738	0.804617	0
RPS2	5.33421	5.32762	0.00658843	0.688002	1.01529	0.804617	0
CARD16	4.43774	4.45054	-0.0127919	0.688289	0.970975	0.804617	0
NDUFB4	4.63016	4.65198	-0.0218161	0.688556	0.951007	0.804617	0
PAK2	4.41856	4.43989	-0.0213299	0.689302	0.952073	0.804819	0
RPS3A	4.95833	4.92728	0.0310488	0.690106	1.07411	0.804819	0
PIP	5.62168	5.60943	0.0122539	0.690574	1.02862	0.804819	0
RBP1	4.53831	4.50818	0.0301339	0.690961	1.07185	0.804819	0
GLUL	5.14353	5.1262	0.0173251	0.69381	1.0407	0.807486	0
CBX3	4.26862	4.29994	-0.0313229	0.694878	0.930416	0.808076	0
ERP44	5.01883	5.03508	-0.016249	0.696166	0.963277	0.80839	0
PAICS	4.5015	4.51296	-0.0114585	0.696269	0.973961	0.80839	0
TMPRSS11E	4.6092	4.58271	0.0264943	0.698185	1.0629	0.809962	0
DCUN1D5	4.15832	4.1806	-0.0222823	0.699265	0.949987	0.810397	0
HTRA1	4.12643	4.09716	0.029266	0.699684	1.06971	0.810397	0
ENO1	5.93844	5.93144	0.00700419	0.703533	1.01626	0.814201	0
KIAA1033	4.97235	4.98811	-0.015763	0.705576	0.964355	0.81591	0
ADPGK	4.39441	4.3832	0.0112069	0.706898	1.02614	0.816152	0
NAPG	4.40395	4.3817	0.022242	0.708356	1.05255	0.816152	0
ARF5	3.97086	3.94099	0.0298759	0.70968	1.07121	0.816152	0
SPRR1A	4.29278	4.31845	-0.0256723	0.70999	0.942601	0.816152	0
HTATIP2	4.47659	4.45266	0.0239345	0.710276	1.05666	0.816152	0
SCEL	3.83451	3.82221	0.0123054	0.710903	1.02874	0.816152	0
PDP1	3.85985	3.87519	-0.0153406	0.711419	0.965293	0.816152	0
CHI3L1	4.53342	4.5583	-0.0248818	0.711795	0.944318	0.816152	0
FKBP12	4.23732	4.26071	-0.0233869	0.711942	0.947574	0.816152	0
PCK2	4.69922	4.72266	-0.0234482	0.71229	0.94744	0.816152	0
CSNK2A1	4.71573	4.74721	-0.0314812	0.712546	0.930077	0.816152	0
PRMT2	4.3413	4.36691	-0.0256099	0.712577	0.942736	0.816152	0
HSPA8	5.74874	5.7536	-0.00486019	0.714632	0.988871	0.817414	0
HSPH1	4.14282	4.11105	0.0317716	0.714812	1.0759	0.817414	0
EPRS	4.60127	4.5805	0.0207734	0.716516	1.04899	0.818714	0
COA3	4.03113	4.01939	0.0117375	0.718367	1.0274	0.820178	0
WARS	4.32118	4.35786	-0.0366819	0.721707	0.919006	0.823339	0
DLAT	4.56155	4.5799	-0.0183538	0.723038	0.958619	0.824207	0
ISG15	4.4248	4.45124	-0.0264342	0.724121	0.940948	0.824789	0
LONP1	4.58135	4.56037	0.0209789	0.724876	1.04949	0.824944	0
LMO7	4.94549	4.93343	0.0120641	0.725608	1.02817	0.824944	0
CA6	4.80823	4.83737	-0.0291354	0.725974	0.935114	0.824944	0
CRP	4.38588	4.35626	0.0296115	0.730405	1.07056	0.829325	0
PSMC5	4.75804	4.76932	-0.0112834	0.738875	0.974354	0.838283	0
PTX3	4.38712	4.3679	0.019222	0.739974	1.04525	0.838869	0
MRPS14	3.68177	3.66891	0.0128659	0.742742	1.03007	0.84087	0
PARK7	4.51533	4.5403	-0.02497	0.742904	0.944126	0.84087	0
ACTB	6.30028	6.30491	-0.00462981	0.745735	0.989396	0.842662	0
GLG1	4.20844	4.22931	-0.0208688	0.745872	0.953084	0.842662	0
CSN3	4.82838	4.84244	-0.014065	0.746241	0.968133	0.842662	0
SYTL1	4.42422	4.43714	-0.0129122	0.748821	0.970706	0.844244	0
CLIC3	4.98687	5.00464	-0.0177716	0.749674	0.959905	0.844244	0
SH3GL1	4.4866	4.50564	-0.0190319	0.749871	0.957124	0.844244	0
HDLBP	4.16556	4.13028	0.0352827	0.749984	1.08463	0.844244	0
RPS3	5.15199	5.16098	-0.00898804	0.751215	0.979517	0.84497	0
PSMA6	4.30794	4.27847	0.0294708	0.752109	1.07021	0.845316	0
NAP1L4	4.35217	4.38203	-0.0298536	0.755057	0.933569	0.847331	0
PRCP	4.40107	4.37597	0.0251011	0.755077	1.0595	0.847331	0
SLC25A5	4.88782	4.89449	-0.00667034	0.755778	0.984758	0.847459	0
CTNND1	4.61989	4.60383	0.0160574	0.757948	1.03767	0.849226	0
MAP2K3	4.12729	4.1021	0.0251863	0.758532	1.05971	0.849226	0
CFB	4.49888	4.47634	0.0225473	0.759438	1.05329	0.849581	0
WDR1	5.1095	5.11715	-0.00764446	0.761629	0.982552	0.850656	0
PTGR1	4.31378	4.29869	0.0150956	0.762022	1.03537	0.850656	0
PFDN2	3.82405	3.81662	0.00742523	0.762168	1.01724	0.850656	0
ARG1	4.34723	4.36685	-0.0196205	0.764541	0.955827	0.85198	0
IFIT1	4.72245	4.73097	-0.00851276	0.764861	0.98059	0.85198	0
NIPBL	4.57797	4.5507	0.0272646	0.765184	1.06479	0.85198	0
A2ML1	5.6482	5.65509	-0.00689078	0.765719	0.984259	0.85198	0
LCN15	4.12005	4.16158	-0.0415311	0.766898	0.908801	0.852007	0
ERP29	5.27557	5.28506	-0.00948766	0.76727	0.978391	0.852007	0
GGCT	4.22559	4.19995	0.0256417	0.76754	1.06082	0.852007	0
DPM1	3.56677	3.53022	0.0365503	0.768106	1.0878	0.852007	0
RPL35	4.77666	4.78757	-0.010908	0.769015	0.975196	0.852359	0
UBE2V2	4.18852	4.1559	0.0326184	0.772258	1.078	0.855296	0
EIF1AY	4.46372	4.45189	0.0118332	0.774544	1.02762	0.857171	0
COQ6	3.80463	3.79447	0.0101591	0.778555	1.02367	0.860027	0
PSAP	4.56448	4.54001	0.0244677	0.778672	1.05796	0.860027	0
MYO1C	4.34472	4.3229	0.021823	0.779398	1.05153	0.860027	0
TSFM	4.17951	4.16483	0.0146787	0.779511	1.03438	0.860027	0
PSMB4	4.4638	4.451	0.0128013	0.786779	1.02991	0.867381	0
ITGAL	4.25973	4.2769	-0.017176	0.790607	0.961223	0.870936	0
CRISP3	4.72963	4.71691	0.0127176	0.792807	1.02972	0.871758	0
GLTP	4.18603	4.17836	0.00766865	0.7932	1.01781	0.871758	0
PDHA1	4.70535	4.71899	-0.0136407	0.793348	0.969079	0.871758	0
THEMIS2	4.41635	4.39983	0.0165167	0.793771	1.03876	0.871758	0
HMGCL	4.37454	4.38877	-0.0142309	0.795434	0.967763	0.872366	0
ATP6V0D1	4.47102	4.45829	0.012733	0.795535	1.02975	0.872366	0
STIM1	4.53356	4.55065	-0.0170962	0.801262	0.961399	0.877979	0
ARHGDIA	4.87301	4.86817	0.00483578	0.802857	1.0112	0.879058	0
HIST1H2BK	4.29679	4.31073	-0.0139323	0.804094	0.968429	0.879744	0
HIST1H1B	5.1133	5.10395	0.00935124	0.804791	1.02177	0.879839	0
ATOH1	4.19187	4.1641	0.0277662	0.807123	1.06602	0.88172	0
NDUFA9	4.65182	4.66319	-0.0113791	0.808544	0.974139	0.882604	0
RPL31	4.58323	4.59272	-0.00949098	0.811129	0.978383	0.884757	0
GC	4.34936	4.36788	-0.0185121	0.813169	0.95827	0.886312	0
C1QBP	4.6999	4.68807	0.0118301	0.81557	1.02761	0.888256	0
S100A16	5.15354	5.14547	0.00806255	0.816757	1.01874	0.888879	0
LMNB1	5.20723	5.19813	0.00909444	0.819261	1.02116	0.889862	0
TFAM	4.63082	4.64513	-0.0143157	0.819511	0.967574	0.889862	0
FASN	5.09017	5.0783	0.0118693	0.819513	1.02771	0.889862	0
HNRNPA2B1	5.32897	5.33419	-0.00521337	0.820277	0.988068	0.890022	0
RAB5A	4.34275	4.32368	0.0190733	0.826623	1.0449	0.896234	0
APRT	4.6113	4.62277	-0.011467	0.827282	0.973942	0.896274	0
PLCH1	4.47028	4.47483	-0.00454911	0.830622	0.98958	0.899217	0
CSRP1	3.93078	3.91957	0.0112181	0.831743	1.02617	0.899755	0
EIF3G	4.08466	4.07577	0.00888942	0.83264	1.02068	0.899902	0
RPSA	5.09971	5.10561	-0.00590289	0.833409	0.9865	0.899902	0
CAPN2	4.32195	4.30898	0.0129669	0.833751	1.03031	0.899902	0
MRPL19	4.64122	4.63545	0.00577507	0.838066	1.01339	0.903882	0
RPS21	4.33469	4.34503	-0.0103446	0.841487	0.976462	0.906655	0
PCBP1	5.00132	5.00553	-0.00420448	0.841894	0.990366	0.906655	0
HMOX1	4.41375	4.40575	0.00799938	0.843364	1.01859	0.907561	0
BPIFB4	4.62344	4.64338	-0.0199335	0.845198	0.955139	0.908856	0
CEL	4.86288	4.84705	0.0158288	0.849081	1.03712	0.912051	0
RPL10A	4.96142	4.96655	-0.00512947	0.849697	0.988258	0.912051	0
HIST1H1D	4.43381	4.41964	0.0141691	0.850067	1.03316	0.912051	0
TCN1	4.17092	4.17489	-0.0039747	0.852197	0.99089	0.913657	0
TALDO1	5.13734	5.13071	0.00663167	0.85457	1.01539	0.915112	0
PGLS	4.51059	4.52577	-0.0151837	0.854824	0.965642	0.915112	0
PHB	5.28272	5.279	0.0037227	0.860116	1.00861	0.919747	0
ESD	4.49681	4.50503	-0.00822288	0.8606	0.981244	0.919747	0
PSMA5	4.54101	4.53433	0.00668195	0.861066	1.0155	0.919747	0
LGALSL	3.84512	3.85971	-0.014592	0.863901	0.966959	0.922091	0
LCP2	4.01272	4.00548	0.00723833	0.865843	1.01681	0.923481	0
BPIFA2	4.55582	4.5717	-0.0158828	0.867621	0.964089	0.924018	0
SNX1	4.47941	4.48887	-0.0094571	0.867629	0.97846	0.924018	0
GBA	4.12235	4.11191	0.0104411	0.869026	1.02433	0.924775	0
CST3	4.46074	4.45094	0.0097944	0.869925	1.02281	0.924775	0
H1FX	4.65651	4.64801	0.00850521	0.870263	1.01978	0.924775	0
LTA4H	4.7667	4.77816	-0.0114598	0.872127	0.973958	0.926073	0
PRKCSH	4.46098	4.45442	0.00656857	0.873191	1.01524	0.92652	0
SAMD9	4.10472	4.11321	-0.00848651	0.874468	0.980649	0.926527	0
NANS	4.54947	4.55588	-0.00641148	0.874483	0.985345	0.926527	0
ARHGAP1	4.48953	4.47297	0.0165652	0.875384	1.03888	0.926802	0
PRIM2	5.06969	5.06573	0.003963	0.876586	1.00917	0.927394	0
NDUFA6	4.49319	4.49777	-0.00458374	0.877698	0.989501	0.927889	0
SDHB	4.79321	4.80078	-0.00757227	0.88168	0.982715	0.931021	0
SDCBP	4.91971	4.91417	0.00553544	0.881952	1.01283	0.931021	0
FABP5	5.47531	5.47896	-0.0036475	0.884703	0.991636	0.933242	0
SULT2B1	4.18202	4.19199	-0.00997084	0.886241	0.977303	0.93388	0
CRYAB	5.00677	5.01357	-0.00679603	0.886603	0.984473	0.93388	0
GLO1	4.40298	4.411	-0.00802472	0.889131	0.981692	0.935859	0
IGHA1	5.33672	5.34207	-0.00534825	0.892083	0.987761	0.938281	0
EHD4	4.42029	4.41595	0.00433622	0.898029	1.01003	0.942972	0
FKBP4	4.1947	4.20228	-0.00757898	0.898326	0.9827	0.942972	0
C21orf33	4.63717	4.64334	-0.00617011	0.898924	0.985893	0.942972	0
RPL9	5.20396	5.2012	0.00275163	0.899989	1.00636	0.942972	0
CST1	4.32682	4.31788	0.00893697	0.900679	1.02079	0.942972	0
ASPRV1	4.5261	4.51412	0.0119804	0.901103	1.02797	0.942972	0
CBR3	4.39674	4.39213	0.00461465	0.901581	1.01068	0.942972	0
SPRR3	5.49902	5.49473	0.00429386	0.901774	1.00994	0.942972	0
RBM47	4.3476	4.35674	-0.0091429	0.903173	0.979168	0.94375	0
FMR1	3.49073	3.49615	-0.00542204	0.90408	0.987593	0.944014	0
FERMT3	4.80979	4.81686	-0.0070709	0.905727	0.98385	0.945049	0
VDAC1	5.67795	5.67509	0.00286216	0.907786	1.00661	0.946513	0
OLA1	4.38016	4.37508	0.00507329	0.910334	1.01175	0.948484	0
CORO7	4.1517	4.1579	-0.00619597	0.911599	0.985835	0.948847	0
RAB11FIP1	3.85333	3.86007	-0.00674637	0.911998	0.984586	0.948847	0
CALU	4.12868	4.14006	-0.0113755	0.916771	0.974147	0.953125	0
EIF3F	4.09151	4.08019	0.0113172	0.918921	1.0264	0.954671	0
SFPQ	4.73499	4.73156	0.00342883	0.920074	1.00793	0.955181	0
DDOST	4.96458	4.96013	0.00445245	0.921669	1.0103	0.956149	0
HINT1	4.43798	4.44401	-0.00602451	0.923627	0.986224	0.957108	0
HLA	4.53081	4.5361	-0.00529327	0.923921	0.987886	0.957108	0
GYS1	4.49367	4.48705	0.00662366	0.928382	1.01537	0.959077	0
JUP	5.34711	5.34513	0.00198738	0.928862	1.00459	0.959077	0
KIAA1598	4.18402	4.197	-0.0129819	0.929203	0.97055	0.959077	0
UPP1	4.60694	4.6115	-0.00455625	0.92948	0.989564	0.959077	0
HLA	3.57405	3.58022	-0.00617069	0.929759	0.985892	0.959077	0
MRPL46	3.87919	3.8747	0.00448332	0.930644	1.01038	0.959077	0
ACTR1B	4.20089	4.19543	0.00546225	0.931384	1.01266	0.959077	0
SNRPD2	4.44312	4.44996	-0.00684204	0.931949	0.984369	0.959077	0
CNP	4.70711	4.71095	-0.00383407	0.932433	0.991211	0.959077	0
ACSL3	4.30651	4.31132	-0.00481419	0.932473	0.988976	0.959077	0
RALB	4.37703	4.37416	0.00287381	0.933794	1.00664	0.959751	0
HSPA1A	5.83838	5.83928	-0.000904282	0.934474	0.99792	0.959766	0
LYN	4.12459	4.11683	0.00775465	0.935354	1.01802	0.959986	0
EIF2S1	4.18593	4.19422	-0.00828723	0.937398	0.981099	0.960449	0
UQCRH	4.26104	4.26526	-0.0042221	0.937545	0.990325	0.960449	0
CCT6A	4.96645	4.96182	0.00462236	0.937803	1.0107	0.960449	0
HBB	4.94008	4.94456	-0.00448049	0.941995	0.989736	0.963954	0
AHNAK	5.45092	5.4474	0.00351993	0.942562	1.00814	0.963954	0
IDH3A	4.81547	4.81874	-0.00326611	0.944546	0.992508	0.965298	0
COX6B1	4.27262	4.27777	-0.00514793	0.945451	0.988216	0.965346	0
CSN2	5.0534	5.0567	-0.00329789	0.945932	0.992435	0.965346	0
NAPA	4.7364	4.73928	-0.00288034	0.948308	0.99339	0.966901	0
ANXA1	6.08374	6.08506	-0.00132321	0.949348	0.996958	0.966901	0
RPL15	4.53902	4.53666	0.00235316	0.949467	1.00543	0.966901	0
COX4I1	5.10901	5.11139	-0.00237234	0.952575	0.994552	0.969115	0
S100A11	5.32492	5.32651	-0.00159674	0.952986	0.99633	0.969115	0
SDF2L1	4.56473	4.56242	0.00231044	0.956865	1.00533	0.972374	0
RPS18	5.00351	5.00257	0.00094124	0.961125	1.00217	0.974892	0
RHOA	4.6369	4.63277	0.00413542	0.961179	1.00957	0.974892	0
MDH1	4.41459	4.4169	-0.00230864	0.96137	0.994698	0.974892	0
CAST	4.15321	4.15638	-0.00317674	0.962726	0.992712	0.975581	0
PIGR	5.44163	5.4406	0.00102447	0.963571	1.00236	0.975751	0
RANBP1	4.46846	4.46526	0.00319305	0.965789	1.00738	0.97731	0
ANXA9	3.89668	3.89117	0.00550412	0.969405	1.01275	0.980203	0
SRSF9	4.36636	4.37092	-0.00455715	0.970006	0.989562	0.980203	0
ANXA8	4.93654	4.93462	0.0019225	0.971208	1.00444	0.98073	0
NSF	4.54043	4.53833	0.00210135	0.972918	1.00485	0.981769	0
ACOT9	4.4969	4.49472	0.00217362	0.973741	1.00502	0.981912	0
MX2	4.52879	4.53094	-0.00214897	0.979114	0.995064	0.98664	0
DARS	4.68955	4.69073	-0.00118094	0.980836	0.997284	0.987686	0
ALDH4A1	4.9117	4.91098	0.000719232	0.988936	1.00166	0.995147	0
NDUFV1	4.64146	4.64097	0.000497162	0.991177	1.00115	0.996391	0
FLOT2	4.72981	4.73078	-0.000971504	0.992729	0.997766	0.996391	0
CNN2	4.4662	4.46661	-0.000404449	0.993147	0.999069	0.996391	0
CD59	4.14712	4.14758	-0.000456018	0.99421	0.998951	0.996391	0
ACAT2	3.32636	3.32667	-0.000311019	0.994705	0.999284	0.996391	0
ATP5L	4.12183	4.12153	0.000295814	0.994914	1.00068	0.996391	0
NDUFS7	4.48951	4.48995	-0.000432352	0.995009	0.999005	0.996391	0
SRSF1	4.66927	4.6695	-0.000232623	0.996753	0.999465	0.997445	0
ST13	4.45426	4.45423	2.85593e-05	0.999261	1.00007	0.999261	0
PABPC4	NA	NA	NA	NA	NA	NA	NA
TRADD	NA	NA	NA	NA	NA	NA	NA
SMS	NA	NA	NA	NA	NA	NA	NA
Sep	NA	NA	NA	NA	NA	NA	NA
BROX	NA	NA	NA	NA	NA	NA	NA
GSTM1	NA	NA	NA	NA	NA	NA	NA
NAA10	NA	NA	NA	NA	NA	NA	NA
CCL28	NA	NA	NA	NA	NA	NA	NA
PLXNB2	NA	NA	NA	NA	NA	NA	NA
TCEB1	NA	NA	NA	NA	NA	NA	NA
MUC4	NA	NA	NA	NA	NA	NA	NA
Sep	NA	NA	NA	NA	NA	NA	NA
SPATA18	NA	NA	NA	NA	NA	NA	NA
CAPRIN1	NA	NA	NA	NA	NA	NA	NA
DENR	NA	NA	NA	NA	NA	NA	NA
HNRNPUL2	NA	NA	NA	NA	NA	NA	NA
FKBP8	NA	NA	NA	NA	NA	NA	NA
NSFL1C	NA	NA	NA	NA	NA	NA	NA
U2AF2	NA	NA	NA	NA	NA	NA	NA
TPM4	NA	NA	NA	NA	NA	NA	NA
MAPK13	NA	NA	NA	NA	NA	NA	NA
DUSP14	NA	NA	NA	NA	NA	NA	NA
SCGB1D1	NA	NA	NA	NA	NA	NA	NA
ACPP	NA	NA	NA	NA	NA	NA	NA
GSTM3	NA	NA	NA	NA	NA	NA	NA
SPRR2B	NA	NA	NA	NA	NA	NA	NA
LOR	NA	NA	NA	NA	NA	NA	NA
YWHAB	NA	NA	NA	NA	NA	NA	NA
SPRR2A	NA	NA	NA	NA	NA	NA	NA
AARS	NA	NA	NA	NA	NA	NA	NA
HNMT	NA	NA	NA	NA	NA	NA	NA
UBE2L3	NA	NA	NA	NA	NA	NA	NA
RBM10	NA	NA	NA	NA	NA	NA	NA
RBM3	NA	NA	NA	NA	NA	NA	NA
ILF2	NA	NA	NA	NA	NA	NA	NA
S100A2	NA	NA	NA	NA	NA	NA	NA
MPP7	NA	NA	NA	NA	NA	NA	NA
LRCH2	NA	NA	NA	NA	NA	NA	NA
SBSN	NA	NA	NA	NA	NA	NA	NA
TM9SF4	NA	NA	NA	NA	NA	NA	NA
MVB12A	NA	NA	NA	NA	NA	NA	NA
FUBP3	NA	NA	NA	NA	NA	NA	NA
MYCBP	NA	NA	NA	NA	NA	NA	NA
LYNX1	NA	NA	NA	NA	NA	NA	NA
CHMP5	NA	NA	NA	NA	NA	NA	NA
HLA	NA	NA	NA	NA	NA	NA	NA
CHMP2B	NA	NA	NA	NA	NA	NA	NA

## Sheet: Figure 2b
Figure 2b
GO:BP Term	P-value	Adjusted P-value	Old P-value	Old Adjusted P-value	Z-score	Combined Score	Genes
neutrophil degranulation (GO:0043312)	4.97e-34	1e-30	7.2e-30	1.38e-26	-5.24077	401.886	SERPINB10;SERPINA3;ORM1;HSP90AB1;ITGAM;ITGB2;RETN;EPX;GNS;MPO;CTSS;RAP1B;ALOX5;ANPEP;FTH1;CPNE1;S100A12;ELANE;CAMP;MGAM;GCA;CYBB;AZU1;ARPC5;OLFM4;MMP9;RAB10;PTPRC;CAT;LCN2;MNDA;BPI;PRTN3
membrane protein proteolysis (GO:0033619)	4.9e-05	0.0188071	0.000255285	0.0839695	-3.53392	35.073	GCA;CPNE1;AZU1;MMP9;ELANE;CTSS
proteolysis (GO:0006508)	4.18e-05	0.0188071	0.000220157	0.0839695	-3.45634	34.8496	GCA;CPNE1;AZU1;MMP9;ELANE;CTSS
protein modification by small protein removal (GO:0070646)	4.32e-05	0.0188071	0.000226857	0.0839695	-3.46292	34.805	GCA;CPNE1;AZU1;MMP9;ELANE;CTSS
self proteolysis (GO:0097264)	4.32e-05	0.0188071	0.000226857	0.0839695	-3.46134	34.7892	GCA;CPNE1;AZU1;MMP9;ELANE;CTSS
proteolysis involved in cellular protein catabolic process (GO:0051603)	8.56e-05	0.0199396	0.000430867	0.0839695	-3.66825	34.3555	GCA;CPNE1;AZU1;MMP9;ELANE;CTSS
acute inflammatory response (GO:0002526)	0.000124558	0.0199396	0.000611959	0.0839695	-3.71247	33.3779	SERPINA3;ORM1;PLA2G4B;ITGB2;CYBB;AZU1
inflammatory response to wounding (GO:0090594)	0.00012138	0.0199396	0.000597338	0.0839695	-3.69997	33.3611	SERPINA3;ORM1;PLA2G4B;ITGB2;CYBB;AZU1
inflammatory response (GO:0006954)	0.00012138	0.0199396	0.000597338	0.0839695	-3.69824	33.3455	SERPINA3;ORM1;PLA2G4B;ITGB2;CYBB;AZU1
chronic inflammatory response (GO:0002544)	0.00012138	0.0199396	0.000597338	0.0839695	-3.69534	33.3193	SERPINA3;ORM1;PLA2G4B;ITGB2;CYBB;AZU1
protein processing (GO:0016485)	0.000145042	0.0209017	0.000705625	0.0847191	-3.76135	33.2446	GCA;CPNE1;AZU1;MMP9;ELANE;CTSS
extracellular matrix disassembly (GO:0022617)	8.56e-05	0.0199396	0.000430867	0.0839695	-3.51041	32.8773	ITGAM;ITGB2;LCP1;MMP9;ELANE;CTSS
protein homooligomerization (GO:0051260)	0.000221191	0.0249946	0.00088011	0.0994525	-3.30679	27.8315	SH3GLB1;EHD1;GRHPR;ANXA6;OLFM4
neutrophil mediated killing of bacterium (GO:0070944)	0.000121676	0.0199396	0.000502875	0.0839695	-3.02813	27.2961	S100A12;AZU1;MPO;ELANE;CAMP
protein homotetramerization (GO:0051289)	0.000426882	0.04316	0.00162926	0.164727	-3.50087	27.1633	EHD1;CAT;ANXA6;HPRT1;OLFM4
defense response to Gram-negative bacterium (GO:0050829)	0.000315776	0.0337003	0.00122849	0.131107	-3.29781	26.5819	S100A12;AZU1;MPO;ELANE;CAMP
negative regulation of apoptotic process (GO:0043066)	0.00714964	0.163665	0.0257457	0.299888	-5.21634	25.7724	MYDGF;CAT;AZU1;CALR;MPO;MMP9
biofilm matrix disassembly (GO:0098786)	0.00016321	0.0209017	0.000557324	0.0839695	-2.71317	23.6601	LCP1;MMP9;CTSS;ELANE
basal lamina disassembly (GO:0060881)	0.00016321	0.0209017	0.000557324	0.0839695	-2.71139	23.6446	LCP1;MMP9;CTSS;ELANE
basement membrane disassembly (GO:0034769)	0.000199549	0.0239583	0.000671919	0.0847191	-2.76957	23.5953	LCP1;MMP9;CTSS;ELANE

## Sheet: Figure 2c
Figure 2c
GO:BP Term	P-value	Adjusted P-value	Old P-value	Old Adjusted P-value	Z-score	Combined Score	Genes
SRP-dependent cotranslational protein targeting to membrane, signal sequence recognition (GO:0006617)	7.16029e-12	1.01748e-08	6.33246e-11	8.99842e-08	-2.89221	74.2213	RPS25;RPS14;RPS16;RPL10;RPS29;RPS6;CSNK2B;RPL29;RPL17
tRNA aminoacylation for protein translation (GO:0006418)	1.13276e-09	1.14975e-07	6.9761e-09	7.08075e-07	-3.26266	67.2063	AIMP2;RPS25;RPS14;RPS16;RPL10;RPS29;RPS6;RPL29;RPL17
regulation of translation by machinery localization (GO:0043143)	2.30342e-09	2.04572e-07	1.36406e-08	1.21146e-06	-3.32247	66.0801	RPS25;RPS14;RPS16;RPL10;RPS29;RPS6;RPL29;PRPF19;RPL17
late viral transcription (GO:0019086)	6.30516e-10	8.14512e-08	3.88808e-09	5.0227e-07	-3.10208	65.7159	RPS25;RPS14;RPS16;RPL10;RPS29;RPS6;RPL29;RPL17
early viral transcription (GO:0019085)	5.45516e-10	8.14512e-08	3.4009e-09	5.0227e-07	-3.06769	65.4317	RPS25;RPS14;RPS16;RPL10;RPS29;RPS6;RPL29;RPL17
viral RNA editing (GO:0075527)	1.02511e-09	1.12052e-07	6.10068e-09	6.66851e-07	-3.15185	65.2384	RPS25;RPS14;RPS16;RPL10;RPS29;RPS6;RPL29;RPL17
DNA-templated viral transcription (GO:0039695)	4.70643e-10	8.14512e-08	2.9675e-09	5.0227e-07	-3.03685	65.2223	RPS25;RPS14;RPS16;RPL10;RPS29;RPS6;RPL29;RPL17
viral transcription (GO:0019083)	1.02511e-09	1.12052e-07	6.10068e-09	6.66851e-07	-3.14942	65.1881	RPS25;RPS14;RPS16;RPL10;RPS29;RPS6;RPL29;RPL17
middle viral transcription (GO:0019084)	4.70643e-10	8.14512e-08	2.9675e-09	5.0227e-07	-3.03452	65.1722	RPS25;RPS14;RPS16;RPL10;RPS29;RPS6;RPL29;RPL17
RNA-templated viral transcription (GO:0039696)	4.70643e-10	8.14512e-08	2.9675e-09	5.0227e-07	-3.03277	65.1346	RPS25;RPS14;RPS16;RPL10;RPS29;RPS6;RPL29;RPL17
translation (GO:0006412)	3.51872e-07	1.31581e-05	1.65669e-06	6.19516e-05	-4.27463	63.521	RPS25;RPS14;BPIFB2;RPS16;RPL10;RPS29;RPS6;RPL29;RPL17
SRP-dependent cotranslational protein targeting to membrane, translocation (GO:0006616)	1.28596e-10	6.09118e-08	9.02582e-10	4.27523e-07	-2.75514	62.7464	RPS25;RPS14;RPS16;RPL10;RPS29;RPS6;RPL29;RPL17
SRP-dependent cotranslational protein targeting to membrane, signal sequence processing (GO:0006618)	4.70643e-10	8.14512e-08	2.9675e-09	5.0227e-07	-2.90213	62.3288	RPS25;RPS14;RPS16;RPL10;RPS29;RPS6;RPL29;RPL17
SRP-dependent cotranslational protein targeting to membrane, docking (GO:0006615)	8.95334e-11	6.09118e-08	6.49237e-10	4.27523e-07	-2.69184	62.2795	RPS25;RPS14;RPS16;RPL10;RPS29;RPS6;RPL29;RPL17
SRP-dependent cotranslational protein targeting to membrane (GO:0006614)	2.52907e-10	8.14512e-08	1.67558e-09	5.0227e-07	-2.7175	60.0514	RPS25;RPS14;RPS16;RPL10;RPS29;RPS6;RPL29;RPL17
nuclear-transcribed mRNA catabolic process, 5'-3' exonucleolytic nonsense-mediated decay (GO:0070479)	5.86681e-10	8.14512e-08	3.63743e-09	5.0227e-07	-2.79648	59.4436	RPS25;RPS14;RPS16;RPL10;RPS29;RPS6;RPL29;RPL17
nuclear-transcribed mRNA catabolic process, nonsense-mediated decay (GO:0000184)	1.5186e-09	1.43862e-07	8.79257e-09	8.32949e-07	-2.92199	59.3324	RPS25;RPS14;RPS16;RPL10;RPS29;RPS6;RPL29;RPL17
cytoplasmic translation (GO:0002181)	9.23435e-09	6.24858e-07	4.77276e-08	3.22957e-06	-3.17804	58.7949	RPS25;RPS14;RPS16;RPL10;RPS29;RPS6;RPL29;RPL17
mitochondrial translation (GO:0032543)	1.49903e-08	8.87551e-07	7.53869e-08	4.46353e-06	-3.24396	58.4428	RPS25;RPS14;RPS16;RPL10;RPS29;RPS6;RPL29;RPL17
translational elongation (GO:0006414)	1.18124e-08	7.29803e-07	6.02007e-08	3.71935e-06	-3.19852	58.3861	RPS25;RPS14;RPS16;RPL10;RPS29;RPS6;RPL29;RPL17

## Sheet: Figure 2d
Figure 2d
Group	Protein	MS expression level (reporter-corrected intensity)
non-RSV	ALOX5	5.1121
non-RSV	ALOX5	NA
non-RSV	ALOX5	3.99618
non-RSV	ALOX5	NA
non-RSV	ALOX5	NA
non-RSV	ALOX5	5.23446
non-RSV	ALOX5	5.31114
non-RSV	ALOX5	3.99551
non-RSV	ALOX5	3.86664
non-RSV	ALOX5	5.09776
non-RSV	ALOX5	5.15124
non-RSV	ALOX5	5.31143
non-RSV	ALOX5	3.85144
non-RSV	ALOX5	5.20909
non-RSV	ALOX5	5.29915
non-RSV	ALOX5	5.12287
non-RSV	ALOX5	NA
non-RSV	ALOX5	5.21716
non-RSV	ALOX5	NA
non-RSV	ALOX5	5.10333
non-RSV	ALOX5	4.10858
non-RSV	ALOX5	NA
non-RSV	ALOX5	NA
non-RSV	ALOX5	NA
non-RSV	ALOX5	NA
non-RSV	ALOX5	5.10293
non-RSV	ALOX5	NA
non-RSV	ALOX5	5.1703
non-RSV	ALOX5	NA
non-RSV	ALOX5	5.175
non-RSV	ALOX5	NA
non-RSV	ALOX5	3.79877
non-RSV	ALOX5	NA
non-RSV	ALOX5	3.85207
non-RSV	ALOX5	3.86438
non-RSV	ALOX5	3.4093
non-RSV	ALOX5	4.94585
non-RSV	ALOX5	3.80957
non-RSV	ALOX5	NA
non-RSV	ALOX5	3.83574
non-RSV	ALOX5	3.86871
non-RSV	ALOX5	3.87426
non-RSV	ALOX5	NA
non-RSV	ALOX5	3.99606
RSV	ALOX5	5.31899
RSV	ALOX5	5.00526
RSV	ALOX5	5.35869
RSV	ALOX5	5.30217
RSV	ALOX5	5.27224
RSV	ALOX5	5.17421
RSV	ALOX5	5.37549
RSV	ALOX5	5.31041
RSV	ALOX5	5.30047
RSV	ALOX5	5.16493
RSV	ALOX5	5.21958
RSV	ALOX5	4.91615
RSV	ALOX5	5.17107
RSV	ALOX5	5.07682
RSV	ALOX5	5.15508
RSV	ALOX5	5.20283
RSV	ALOX5	5.17696
RSV	ALOX5	3.96165
RSV	ALOX5	4.85357
RSV	ALOX5	NA
RSV	ALOX5	NA
RSV	ALOX5	5.32661
RSV	ALOX5	4.9038
RSV	ALOX5	5.20966
RSV	ALOX5	5.25504
RSV	ALOX5	3.91945
RSV	ALOX5	5.23426
RSV	ALOX5	NA
RSV	ALOX5	5.00421
RSV	ALOX5	NA
RSV	ALOX5	NA
RSV	ALOX5	NA
RSV	ALOX5	4.92688
RSV	ALOX5	NA
RSV	ALOX5	4.9027
RSV	ALOX5	5.26592
RSV	ALOX5	5.29404
RSV	ALOX5	4.87848
RSV	ALOX5	5.22244
RSV	ALOX5	NA
non-RSV	ANPEP	4.55232
non-RSV	ANPEP	4.305
non-RSV	ANPEP	NA
non-RSV	ANPEP	4.16448
non-RSV	ANPEP	4.20962
non-RSV	ANPEP	4.85757
non-RSV	ANPEP	4.65183
non-RSV	ANPEP	NA
non-RSV	ANPEP	NA
non-RSV	ANPEP	4.55511
non-RSV	ANPEP	4.59711
non-RSV	ANPEP	4.66762
non-RSV	ANPEP	NA
non-RSV	ANPEP	4.49654
non-RSV	ANPEP	4.60922
non-RSV	ANPEP	4.44967
non-RSV	ANPEP	4.17268
non-RSV	ANPEP	4.80674
non-RSV	ANPEP	4.1628
non-RSV	ANPEP	4.49946
non-RSV	ANPEP	NA
non-RSV	ANPEP	4.34342
non-RSV	ANPEP	4.21751
non-RSV	ANPEP	4.23814
non-RSV	ANPEP	4.19349
non-RSV	ANPEP	4.59822
non-RSV	ANPEP	4.13598
non-RSV	ANPEP	4.55702
non-RSV	ANPEP	4.12101
non-RSV	ANPEP	4.47316
non-RSV	ANPEP	4.09893
non-RSV	ANPEP	3.30605
non-RSV	ANPEP	4.17086
non-RSV	ANPEP	3.34946
non-RSV	ANPEP	NA
non-RSV	ANPEP	3.72845
non-RSV	ANPEP	4.21917
non-RSV	ANPEP	3.28592
non-RSV	ANPEP	4.05575
non-RSV	ANPEP	3.36491
non-RSV	ANPEP	NA
non-RSV	ANPEP	3.32465
non-RSV	ANPEP	4.20005
non-RSV	ANPEP	3.71375
RSV	ANPEP	4.69015
RSV	ANPEP	4.1915
RSV	ANPEP	4.6563
RSV	ANPEP	4.65448
RSV	ANPEP	4.57121
RSV	ANPEP	4.5159
RSV	ANPEP	4.65376
RSV	ANPEP	4.69842
RSV	ANPEP	4.76
RSV	ANPEP	4.46878
RSV	ANPEP	4.55183
RSV	ANPEP	4.1647
RSV	ANPEP	4.67321
RSV	ANPEP	4.38791
RSV	ANPEP	4.40827
RSV	ANPEP	4.64272
RSV	ANPEP	4.56612
RSV	ANPEP	NA
RSV	ANPEP	4.24797
RSV	ANPEP	4.26643
RSV	ANPEP	4.31479
RSV	ANPEP	4.67869
RSV	ANPEP	4.22626
RSV	ANPEP	4.30805
RSV	ANPEP	4.66058
RSV	ANPEP	NA
RSV	ANPEP	4.73666
RSV	ANPEP	4.22798
RSV	ANPEP	4.10166
RSV	ANPEP	4.20559
RSV	ANPEP	4.23594
RSV	ANPEP	4.14881
RSV	ANPEP	4.15056
RSV	ANPEP	4.22898
RSV	ANPEP	4.22313
RSV	ANPEP	4.66516
RSV	ANPEP	4.85483
RSV	ANPEP	4.166
RSV	ANPEP	4.66913
RSV	ANPEP	4.20288
non-RSV	ARPC5	4.71648
non-RSV	ARPC5	NA
non-RSV	ARPC5	NA
non-RSV	ARPC5	NA
non-RSV	ARPC5	NA
non-RSV	ARPC5	4.86819
non-RSV	ARPC5	4.69993
non-RSV	ARPC5	NA
non-RSV	ARPC5	NA
non-RSV	ARPC5	4.73284
non-RSV	ARPC5	4.76243
non-RSV	ARPC5	4.67071
non-RSV	ARPC5	NA
non-RSV	ARPC5	4.63054
non-RSV	ARPC5	4.64953
non-RSV	ARPC5	4.26274
non-RSV	ARPC5	NA
non-RSV	ARPC5	4.94392
non-RSV	ARPC5	NA
non-RSV	ARPC5	4.32826
non-RSV	ARPC5	NA
non-RSV	ARPC5	NA
non-RSV	ARPC5	3.78135
non-RSV	ARPC5	NA
non-RSV	ARPC5	3.69572
non-RSV	ARPC5	4.68887
non-RSV	ARPC5	3.64882
non-RSV	ARPC5	4.77629
non-RSV	ARPC5	3.71045
non-RSV	ARPC5	4.30182
non-RSV	ARPC5	3.67389
non-RSV	ARPC5	3.84103
non-RSV	ARPC5	NA
non-RSV	ARPC5	3.8502
non-RSV	ARPC5	NA
non-RSV	ARPC5	3.9847
non-RSV	ARPC5	4.45746
non-RSV	ARPC5	3.85896
non-RSV	ARPC5	NA
non-RSV	ARPC5	4.13306
non-RSV	ARPC5	NA
non-RSV	ARPC5	3.82201
non-RSV	ARPC5	NA
non-RSV	ARPC5	3.85536
RSV	ARPC5	4.6318
RSV	ARPC5	4.3635
RSV	ARPC5	4.65411
RSV	ARPC5	4.61493
RSV	ARPC5	4.7148
RSV	ARPC5	4.30134
RSV	ARPC5	4.69382
RSV	ARPC5	4.8329
RSV	ARPC5	4.81245
RSV	ARPC5	4.37237
RSV	ARPC5	4.32602
RSV	ARPC5	4.34105
RSV	ARPC5	4.33311
RSV	ARPC5	4.25232
RSV	ARPC5	4.29273
RSV	ARPC5	4.645
RSV	ARPC5	4.84248
RSV	ARPC5	NA
RSV	ARPC5	4.4475
RSV	ARPC5	NA
RSV	ARPC5	NA
RSV	ARPC5	4.68018
RSV	ARPC5	4.38379
RSV	ARPC5	4.76693
RSV	ARPC5	4.82069
RSV	ARPC5	NA
RSV	ARPC5	4.91835
RSV	ARPC5	NA
RSV	ARPC5	4.43422
RSV	ARPC5	NA
RSV	ARPC5	NA
RSV	ARPC5	NA
RSV	ARPC5	4.43195
RSV	ARPC5	NA
RSV	ARPC5	4.34024
RSV	ARPC5	4.85195
RSV	ARPC5	4.8366
RSV	ARPC5	4.4483
RSV	ARPC5	4.88523
RSV	ARPC5	NA
non-RSV	AZU1	5.28341
non-RSV	AZU1	4.51503
non-RSV	AZU1	5.16124
non-RSV	AZU1	4.51534
non-RSV	AZU1	4.72992
non-RSV	AZU1	5.28326
non-RSV	AZU1	5.29061
non-RSV	AZU1	5.02795
non-RSV	AZU1	4.88894
non-RSV	AZU1	5.21911
non-RSV	AZU1	5.2518
non-RSV	AZU1	5.25426
non-RSV	AZU1	4.95512
non-RSV	AZU1	5.15191
non-RSV	AZU1	5.19091
non-RSV	AZU1	5.09857
non-RSV	AZU1	4.6836
non-RSV	AZU1	5.46629
non-RSV	AZU1	4.35759
non-RSV	AZU1	5.01821
non-RSV	AZU1	4.90242
non-RSV	AZU1	4.49059
non-RSV	AZU1	4.57389
non-RSV	AZU1	4.47384
non-RSV	AZU1	4.62081
non-RSV	AZU1	5.21296
non-RSV	AZU1	4.61794
non-RSV	AZU1	5.13227
non-RSV	AZU1	4.67513
non-RSV	AZU1	5.16574
non-RSV	AZU1	4.78659
non-RSV	AZU1	4.65576
non-RSV	AZU1	4.65386
non-RSV	AZU1	4.7297
non-RSV	AZU1	4.81797
non-RSV	AZU1	4.88665
non-RSV	AZU1	5.30905
non-RSV	AZU1	4.67007
non-RSV	AZU1	4.29627
non-RSV	AZU1	4.87314
non-RSV	AZU1	4.93696
non-RSV	AZU1	4.75166
non-RSV	AZU1	4.43359
non-RSV	AZU1	5.00202
RSV	AZU1	5.30361
RSV	AZU1	5.44212
RSV	AZU1	5.30225
RSV	AZU1	5.29934
RSV	AZU1	5.23834
RSV	AZU1	5.1457
RSV	AZU1	5.27901
RSV	AZU1	5.31354
RSV	AZU1	5.2585
RSV	AZU1	5.05165
RSV	AZU1	5.17641
RSV	AZU1	5.40547
RSV	AZU1	5.27105
RSV	AZU1	5.02747
RSV	AZU1	5.06326
RSV	AZU1	5.30031
RSV	AZU1	5.34521
RSV	AZU1	5.08008
RSV	AZU1	5.2622
RSV	AZU1	4.80551
RSV	AZU1	4.73844
RSV	AZU1	5.3008
RSV	AZU1	5.26363
RSV	AZU1	5.13409
RSV	AZU1	5.28268
RSV	AZU1	5.21276
RSV	AZU1	5.29451
RSV	AZU1	4.69572
RSV	AZU1	5.3746
RSV	AZU1	4.76799
RSV	AZU1	4.75091
RSV	AZU1	4.82779
RSV	AZU1	5.35138
RSV	AZU1	4.77866
RSV	AZU1	5.40041
RSV	AZU1	5.25195
RSV	AZU1	5.29034
RSV	AZU1	5.28298
RSV	AZU1	5.29796
RSV	AZU1	4.8102
non-RSV	BPI	5.58329
non-RSV	BPI	4.78614
non-RSV	BPI	5.29356
non-RSV	BPI	4.7095
non-RSV	BPI	5.04736
non-RSV	BPI	5.48989
non-RSV	BPI	5.54676
non-RSV	BPI	5.13265
non-RSV	BPI	5.11172
non-RSV	BPI	5.49337
non-RSV	BPI	5.60536
non-RSV	BPI	5.42061
non-RSV	BPI	5.18974
non-RSV	BPI	5.55365
non-RSV	BPI	5.36924
non-RSV	BPI	5.40045
non-RSV	BPI	4.97163
non-RSV	BPI	5.53248
non-RSV	BPI	4.65556
non-RSV	BPI	5.38069
non-RSV	BPI	5.21025
non-RSV	BPI	4.74742
non-RSV	BPI	4.52644
non-RSV	BPI	4.72375
non-RSV	BPI	4.57446
non-RSV	BPI	5.5578
non-RSV	BPI	4.60506
non-RSV	BPI	5.64006
non-RSV	BPI	4.56562
non-RSV	BPI	5.59105
non-RSV	BPI	4.85645
non-RSV	BPI	4.79046
non-RSV	BPI	4.90271
non-RSV	BPI	4.84789
non-RSV	BPI	5.07281
non-RSV	BPI	4.95632
non-RSV	BPI	5.34807
non-RSV	BPI	4.76834
non-RSV	BPI	4.7373
non-RSV	BPI	4.97204
non-RSV	BPI	5.20891
non-RSV	BPI	4.84359
non-RSV	BPI	4.74977
non-RSV	BPI	5.22383
RSV	BPI	5.5195
RSV	BPI	5.51141
RSV	BPI	5.51975
RSV	BPI	5.42581
RSV	BPI	5.48019
RSV	BPI	5.58815
RSV	BPI	5.57817
RSV	BPI	5.59531
RSV	BPI	5.52337
RSV	BPI	5.42554
RSV	BPI	5.49866
RSV	BPI	5.39801
RSV	BPI	5.62868
RSV	BPI	5.39442
RSV	BPI	5.41642
RSV	BPI	5.64507
RSV	BPI	5.70319
RSV	BPI	5.27825
RSV	BPI	5.30359
RSV	BPI	5.06129
RSV	BPI	4.92099
RSV	BPI	5.54239
RSV	BPI	5.36136
RSV	BPI	5.55736
RSV	BPI	5.53193
RSV	BPI	5.47498
RSV	BPI	5.47257
RSV	BPI	5.02025
RSV	BPI	5.5508
RSV	BPI	5.11159
RSV	BPI	5.02133
RSV	BPI	5.07592
RSV	BPI	5.36488
RSV	BPI	5.27601
RSV	BPI	5.38966
RSV	BPI	5.4784
RSV	BPI	5.53704
RSV	BPI	5.36802
RSV	BPI	5.44251
RSV	BPI	5.18469
non-RSV	CAMP	5.29254
non-RSV	CAMP	4.58921
non-RSV	CAMP	5.55848
non-RSV	CAMP	4.58197
non-RSV	CAMP	4.56318
non-RSV	CAMP	4.84861
non-RSV	CAMP	5.06409
non-RSV	CAMP	4.52659
non-RSV	CAMP	4.49001
non-RSV	CAMP	5.17662
non-RSV	CAMP	5.14643
non-RSV	CAMP	4.80891
non-RSV	CAMP	4.41925
non-RSV	CAMP	4.59325
non-RSV	CAMP	4.84364
non-RSV	CAMP	4.52213
non-RSV	CAMP	4.36535
non-RSV	CAMP	4.83832
non-RSV	CAMP	4.44813
non-RSV	CAMP	4.36355
non-RSV	CAMP	4.50543
non-RSV	CAMP	4.5002
non-RSV	CAMP	4.43104
non-RSV	CAMP	4.55812
non-RSV	CAMP	4.47475
non-RSV	CAMP	4.77497
non-RSV	CAMP	4.43258
non-RSV	CAMP	4.87076
non-RSV	CAMP	4.59547
non-RSV	CAMP	4.76714
non-RSV	CAMP	4.94216
non-RSV	CAMP	4.70798
non-RSV	CAMP	4.69491
non-RSV	CAMP	4.79176
non-RSV	CAMP	4.44855
non-RSV	CAMP	5.13499
non-RSV	CAMP	4.5844
non-RSV	CAMP	4.73987
non-RSV	CAMP	4.47703
non-RSV	CAMP	4.98599
non-RSV	CAMP	4.73036
non-RSV	CAMP	4.76455
non-RSV	CAMP	4.49929
non-RSV	CAMP	5.28643
RSV	CAMP	5.30402
RSV	CAMP	5.26128
RSV	CAMP	5.24617
RSV	CAMP	4.89903
RSV	CAMP	4.69279
RSV	CAMP	4.916
RSV	CAMP	5.33847
RSV	CAMP	5.22377
RSV	CAMP	4.92373
RSV	CAMP	4.76106
RSV	CAMP	5.3039
RSV	CAMP	5.14189
RSV	CAMP	4.72884
RSV	CAMP	4.68346
RSV	CAMP	4.64882
RSV	CAMP	4.74891
RSV	CAMP	5.03432
RSV	CAMP	5.05221
RSV	CAMP	4.56469
RSV	CAMP	4.77023
RSV	CAMP	5.11728
RSV	CAMP	5.37623
RSV	CAMP	5.00626
RSV	CAMP	4.37413
RSV	CAMP	5.05006
RSV	CAMP	4.93711
RSV	CAMP	4.73495
RSV	CAMP	4.49138
RSV	CAMP	5.13209
RSV	CAMP	4.84573
RSV	CAMP	4.56877
RSV	CAMP	4.7564
RSV	CAMP	4.97532
RSV	CAMP	4.622
RSV	CAMP	4.88243
RSV	CAMP	4.76211
RSV	CAMP	5.21725
RSV	CAMP	4.97974
RSV	CAMP	4.70784
RSV	CAMP	4.89764
non-RSV	CAT	5.24824
non-RSV	CAT	5.07658
non-RSV	CAT	5.18402
non-RSV	CAT	5.05518
non-RSV	CAT	5.21743
non-RSV	CAT	5.24497
non-RSV	CAT	5.30492
non-RSV	CAT	5.10113
non-RSV	CAT	5.10933
non-RSV	CAT	5.30561
non-RSV	CAT	5.28998
non-RSV	CAT	5.33166
non-RSV	CAT	5.08216
non-RSV	CAT	5.30086
non-RSV	CAT	5.19139
non-RSV	CAT	5.20699
non-RSV	CAT	5.20895
non-RSV	CAT	5.2066
non-RSV	CAT	5.04651
non-RSV	CAT	5.21637
non-RSV	CAT	5.0981
non-RSV	CAT	5.17361
non-RSV	CAT	4.78393
non-RSV	CAT	5.06926
non-RSV	CAT	4.80376
non-RSV	CAT	5.31164
non-RSV	CAT	4.79031
non-RSV	CAT	5.35
non-RSV	CAT	4.78828
non-RSV	CAT	5.2999
non-RSV	CAT	4.85886
non-RSV	CAT	4.96352
non-RSV	CAT	5.08697
non-RSV	CAT	4.99211
non-RSV	CAT	5.01402
non-RSV	CAT	5.04384
non-RSV	CAT	5.35444
non-RSV	CAT	4.96555
non-RSV	CAT	5.06886
non-RSV	CAT	4.94999
non-RSV	CAT	5.16302
non-RSV	CAT	4.99918
non-RSV	CAT	5.1447
non-RSV	CAT	5.04267
RSV	CAT	5.32205
RSV	CAT	5.53113
RSV	CAT	5.37893
RSV	CAT	5.28191
RSV	CAT	5.38159
RSV	CAT	5.29309
RSV	CAT	5.25187
RSV	CAT	5.31569
RSV	CAT	5.30738
RSV	CAT	5.29691
RSV	CAT	5.32639
RSV	CAT	5.45014
RSV	CAT	5.40825
RSV	CAT	5.2208
RSV	CAT	5.20371
RSV	CAT	5.33838
RSV	CAT	5.45799
RSV	CAT	5.13715
RSV	CAT	5.33661
RSV	CAT	5.26711
RSV	CAT	5.14724
RSV	CAT	5.3315
RSV	CAT	5.42929
RSV	CAT	5.35016
RSV	CAT	5.22825
RSV	CAT	5.15677
RSV	CAT	5.15205
RSV	CAT	5.19237
RSV	CAT	5.43365
RSV	CAT	5.1931
RSV	CAT	5.18361
RSV	CAT	5.25768
RSV	CAT	5.49819
RSV	CAT	5.25912
RSV	CAT	5.46792
RSV	CAT	5.17764
RSV	CAT	5.28471
RSV	CAT	5.38366
RSV	CAT	5.21076
RSV	CAT	5.20207
non-RSV	CPNE1	5.03832
non-RSV	CPNE1	4.53527
non-RSV	CPNE1	4.65088
non-RSV	CPNE1	4.52779
non-RSV	CPNE1	4.8479
non-RSV	CPNE1	4.79053
non-RSV	CPNE1	5.17475
non-RSV	CPNE1	4.54097
non-RSV	CPNE1	4.54728
non-RSV	CPNE1	5.07451
non-RSV	CPNE1	5.05649
non-RSV	CPNE1	5.10601
non-RSV	CPNE1	4.53742
non-RSV	CPNE1	4.96619
non-RSV	CPNE1	5.00302
non-RSV	CPNE1	4.90627
non-RSV	CPNE1	4.82947
non-RSV	CPNE1	4.62739
non-RSV	CPNE1	4.61619
non-RSV	CPNE1	4.85658
non-RSV	CPNE1	4.58882
non-RSV	CPNE1	4.4983
non-RSV	CPNE1	4.29813
non-RSV	CPNE1	4.62248
non-RSV	CPNE1	4.22603
non-RSV	CPNE1	5.02783
non-RSV	CPNE1	4.23107
non-RSV	CPNE1	5.16372
non-RSV	CPNE1	4.22714
non-RSV	CPNE1	5.04295
non-RSV	CPNE1	4.3195
non-RSV	CPNE1	4.86131
non-RSV	CPNE1	4.69132
non-RSV	CPNE1	4.73578
non-RSV	CPNE1	4.52603
non-RSV	CPNE1	4.86646
non-RSV	CPNE1	4.82436
non-RSV	CPNE1	4.78327
non-RSV	CPNE1	4.4605
non-RSV	CPNE1	4.7815
non-RSV	CPNE1	4.62712
non-RSV	CPNE1	4.78787
non-RSV	CPNE1	4.52997
non-RSV	CPNE1	5.00336
RSV	CPNE1	5.20865
RSV	CPNE1	4.95235
RSV	CPNE1	5.22254
RSV	CPNE1	5.10014
RSV	CPNE1	5.15224
RSV	CPNE1	5.04465
RSV	CPNE1	5.13826
RSV	CPNE1	4.99821
RSV	CPNE1	4.82363
RSV	CPNE1	4.99769
RSV	CPNE1	5.04747
RSV	CPNE1	4.84053
RSV	CPNE1	5.07176
RSV	CPNE1	4.87391
RSV	CPNE1	4.83412
RSV	CPNE1	4.94708
RSV	CPNE1	5.21014
RSV	CPNE1	4.59499
RSV	CPNE1	4.86038
RSV	CPNE1	4.9315
RSV	CPNE1	4.68833
RSV	CPNE1	5.21153
RSV	CPNE1	4.90892
RSV	CPNE1	5.16323
RSV	CPNE1	4.85529
RSV	CPNE1	4.67283
RSV	CPNE1	4.70803
RSV	CPNE1	4.83579
RSV	CPNE1	4.95243
RSV	CPNE1	4.88324
RSV	CPNE1	4.84355
RSV	CPNE1	4.86513
RSV	CPNE1	4.90051
RSV	CPNE1	4.97851
RSV	CPNE1	4.7592
RSV	CPNE1	4.70966
RSV	CPNE1	4.93216
RSV	CPNE1	4.86185
RSV	CPNE1	4.64421
RSV	CPNE1	4.83658
non-RSV	CTSS	3.83349
non-RSV	CTSS	3.61759
non-RSV	CTSS	4.17359
non-RSV	CTSS	3.68813
non-RSV	CTSS	NA
non-RSV	CTSS	4.29676
non-RSV	CTSS	4.10883
non-RSV	CTSS	4.29555
non-RSV	CTSS	3.83141
non-RSV	CTSS	3.8322
non-RSV	CTSS	3.98422
non-RSV	CTSS	4.21419
non-RSV	CTSS	3.93387
non-RSV	CTSS	3.99525
non-RSV	CTSS	4.05607
non-RSV	CTSS	3.839
non-RSV	CTSS	NA
non-RSV	CTSS	4.30061
non-RSV	CTSS	3.70295
non-RSV	CTSS	3.8181
non-RSV	CTSS	3.90851
non-RSV	CTSS	3.76006
non-RSV	CTSS	NA
non-RSV	CTSS	3.67878
non-RSV	CTSS	NA
non-RSV	CTSS	3.84636
non-RSV	CTSS	NA
non-RSV	CTSS	4.0084
non-RSV	CTSS	NA
non-RSV	CTSS	3.9704
non-RSV	CTSS	NA
non-RSV	CTSS	NA
non-RSV	CTSS	3.7065
non-RSV	CTSS	NA
non-RSV	CTSS	3.81947
non-RSV	CTSS	NA
non-RSV	CTSS	3.93044
non-RSV	CTSS	NA
non-RSV	CTSS	3.67822
non-RSV	CTSS	NA
non-RSV	CTSS	3.85949
non-RSV	CTSS	NA
non-RSV	CTSS	3.66286
non-RSV	CTSS	NA
RSV	CTSS	4.25936
RSV	CTSS	3.99719
RSV	CTSS	4.26875
RSV	CTSS	4.17131
RSV	CTSS	4.17062
RSV	CTSS	4.09733
RSV	CTSS	4.24478
RSV	CTSS	4.29431
RSV	CTSS	4.10893
RSV	CTSS	4.10362
RSV	CTSS	4.24291
RSV	CTSS	4.14692
RSV	CTSS	4.0407
RSV	CTSS	3.84582
RSV	CTSS	3.83529
RSV	CTSS	4.02951
RSV	CTSS	4.10067
RSV	CTSS	3.92457
RSV	CTSS	3.98687
RSV	CTSS	NA
RSV	CTSS	3.81942
RSV	CTSS	4.14084
RSV	CTSS	4.07132
RSV	CTSS	NA
RSV	CTSS	4.01494
RSV	CTSS	4.00645
RSV	CTSS	4.19953
RSV	CTSS	NA
RSV	CTSS	4.12207
RSV	CTSS	NA
RSV	CTSS	NA
RSV	CTSS	NA
RSV	CTSS	4.11417
RSV	CTSS	NA
RSV	CTSS	4.18173
RSV	CTSS	4.02666
RSV	CTSS	4.281
RSV	CTSS	3.94636
RSV	CTSS	4.01683
RSV	CTSS	NA
non-RSV	CYBB	5.20493
non-RSV	CYBB	4.01409
non-RSV	CYBB	4.90146
non-RSV	CYBB	4.12369
non-RSV	CYBB	4.38042
non-RSV	CYBB	5.13838
non-RSV	CYBB	5.22682
non-RSV	CYBB	4.79963
non-RSV	CYBB	4.78124
non-RSV	CYBB	5.20805
non-RSV	CYBB	5.19916
non-RSV	CYBB	5.13851
non-RSV	CYBB	4.74461
non-RSV	CYBB	5.10275
non-RSV	CYBB	5.11787
non-RSV	CYBB	4.82966
non-RSV	CYBB	4.31168
non-RSV	CYBB	5.12904
non-RSV	CYBB	3.91632
non-RSV	CYBB	4.75956
non-RSV	CYBB	4.80311
non-RSV	CYBB	3.96917
non-RSV	CYBB	4.08277
non-RSV	CYBB	4.04718
non-RSV	CYBB	4.11151
non-RSV	CYBB	5.12295
non-RSV	CYBB	4.03438
non-RSV	CYBB	5.29994
non-RSV	CYBB	4.17381
non-RSV	CYBB	4.94676
non-RSV	CYBB	4.33418
non-RSV	CYBB	4.9264
non-RSV	CYBB	4.12984
non-RSV	CYBB	4.96999
non-RSV	CYBB	4.63497
non-RSV	CYBB	5.42618
non-RSV	CYBB	5.01319
non-RSV	CYBB	4.9565
non-RSV	CYBB	4.08017
non-RSV	CYBB	5.27599
non-RSV	CYBB	4.82191
non-RSV	CYBB	4.93392
non-RSV	CYBB	3.92096
non-RSV	CYBB	5.23295
RSV	CYBB	5.22743
RSV	CYBB	5.1434
RSV	CYBB	5.27027
RSV	CYBB	5.07409
RSV	CYBB	5.14381
RSV	CYBB	4.9659
RSV	CYBB	5.26355
RSV	CYBB	5.26961
RSV	CYBB	5.209
RSV	CYBB	4.8321
RSV	CYBB	4.99698
RSV	CYBB	5.06485
RSV	CYBB	5.05427
RSV	CYBB	4.81461
RSV	CYBB	4.83415
RSV	CYBB	5.10462
RSV	CYBB	5.36193
RSV	CYBB	4.7775
RSV	CYBB	5.04032
RSV	CYBB	4.52855
RSV	CYBB	4.41386
RSV	CYBB	5.24932
RSV	CYBB	5.08497
RSV	CYBB	5.3546
RSV	CYBB	5.24193
RSV	CYBB	4.88997
RSV	CYBB	5.1319
RSV	CYBB	4.51585
RSV	CYBB	5.20334
RSV	CYBB	4.58198
RSV	CYBB	4.44031
RSV	CYBB	4.51387
RSV	CYBB	5.04079
RSV	CYBB	4.56294
RSV	CYBB	5.11376
RSV	CYBB	5.20724
RSV	CYBB	5.20198
RSV	CYBB	5.10198
RSV	CYBB	5.11145
RSV	CYBB	4.61291
non-RSV	ELANE	5.18038
non-RSV	ELANE	4.6478
non-RSV	ELANE	5.12625
non-RSV	ELANE	4.57116
non-RSV	ELANE	4.76662
non-RSV	ELANE	5.20672
non-RSV	ELANE	5.2911
non-RSV	ELANE	5.0172
non-RSV	ELANE	4.91507
non-RSV	ELANE	5.21203
non-RSV	ELANE	5.21494
non-RSV	ELANE	5.24452
non-RSV	ELANE	4.94312
non-RSV	ELANE	5.19069
non-RSV	ELANE	5.18145
non-RSV	ELANE	5.0921
non-RSV	ELANE	4.68202
non-RSV	ELANE	5.23995
non-RSV	ELANE	4.47741
non-RSV	ELANE	5.04837
non-RSV	ELANE	5.02794
non-RSV	ELANE	4.63831
non-RSV	ELANE	4.65775
non-RSV	ELANE	4.62302
non-RSV	ELANE	4.73244
non-RSV	ELANE	5.18572
non-RSV	ELANE	4.6998
non-RSV	ELANE	5.16791
non-RSV	ELANE	4.6898
non-RSV	ELANE	5.1645
non-RSV	ELANE	4.8697
non-RSV	ELANE	5.02815
non-RSV	ELANE	4.81168
non-RSV	ELANE	4.94757
non-RSV	ELANE	4.89958
non-RSV	ELANE	4.90066
non-RSV	ELANE	5.04411
non-RSV	ELANE	4.91049
non-RSV	ELANE	4.43508
non-RSV	ELANE	4.97531
non-RSV	ELANE	5.006
non-RSV	ELANE	5.00127
non-RSV	ELANE	4.53866
non-RSV	ELANE	5.14607
RSV	ELANE	5.32735
RSV	ELANE	5.13572
RSV	ELANE	5.35266
RSV	ELANE	5.21503
RSV	ELANE	5.22931
RSV	ELANE	5.13664
RSV	ELANE	5.25107
RSV	ELANE	5.25253
RSV	ELANE	5.221
RSV	ELANE	5.18557
RSV	ELANE	5.24733
RSV	ELANE	5.16381
RSV	ELANE	5.29314
RSV	ELANE	5.07998
RSV	ELANE	5.06734
RSV	ELANE	5.15089
RSV	ELANE	5.3919
RSV	ELANE	5.12507
RSV	ELANE	5.02624
RSV	ELANE	4.79749
RSV	ELANE	4.86409
RSV	ELANE	5.27985
RSV	ELANE	5.14448
RSV	ELANE	5.25849
RSV	ELANE	5.11187
RSV	ELANE	5.21369
RSV	ELANE	5.18458
RSV	ELANE	4.74342
RSV	ELANE	5.19903
RSV	ELANE	4.92466
RSV	ELANE	4.81417
RSV	ELANE	4.87578
RSV	ELANE	5.1251
RSV	ELANE	4.85309
RSV	ELANE	5.31171
RSV	ELANE	5.14128
RSV	ELANE	5.17218
RSV	ELANE	5.09116
RSV	ELANE	5.19044
RSV	ELANE	4.96817
non-RSV	EPX	NA
non-RSV	EPX	NA
non-RSV	EPX	4.73623
non-RSV	EPX	NA
non-RSV	EPX	NA
non-RSV	EPX	NA
non-RSV	EPX	NA
non-RSV	EPX	4.78661
non-RSV	EPX	4.75876
non-RSV	EPX	NA
non-RSV	EPX	NA
non-RSV	EPX	NA
non-RSV	EPX	4.64831
non-RSV	EPX	NA
non-RSV	EPX	NA
non-RSV	EPX	NA
non-RSV	EPX	NA
non-RSV	EPX	NA
non-RSV	EPX	NA
non-RSV	EPX	NA
non-RSV	EPX	4.75658
non-RSV	EPX	NA
non-RSV	EPX	4.17376
non-RSV	EPX	NA
non-RSV	EPX	4.24383
non-RSV	EPX	NA
non-RSV	EPX	4.19784
non-RSV	EPX	NA
non-RSV	EPX	4.24447
non-RSV	EPX	NA
non-RSV	EPX	4.16056
non-RSV	EPX	NA
non-RSV	EPX	NA
non-RSV	EPX	NA
non-RSV	EPX	4.66928
non-RSV	EPX	NA
non-RSV	EPX	5.72899
non-RSV	EPX	NA
non-RSV	EPX	NA
non-RSV	EPX	NA
non-RSV	EPX	4.75086
non-RSV	EPX	NA
non-RSV	EPX	NA
non-RSV	EPX	NA
RSV	EPX	NA
RSV	EPX	5.75394
RSV	EPX	NA
RSV	EPX	NA
RSV	EPX	NA
RSV	EPX	NA
RSV	EPX	NA
RSV	EPX	NA
RSV	EPX	NA
RSV	EPX	NA
RSV	EPX	NA
RSV	EPX	5.75744
RSV	EPX	NA
RSV	EPX	NA
RSV	EPX	NA
RSV	EPX	NA
RSV	EPX	NA
RSV	EPX	4.97477
RSV	EPX	5.68408
RSV	EPX	NA
RSV	EPX	NA
RSV	EPX	NA
RSV	EPX	6.19012
RSV	EPX	NA
RSV	EPX	NA
RSV	EPX	4.76154
RSV	EPX	NA
RSV	EPX	NA
RSV	EPX	5.68336
RSV	EPX	NA
RSV	EPX	NA
RSV	EPX	NA
RSV	EPX	5.70052
RSV	EPX	NA
RSV	EPX	5.69
RSV	EPX	NA
RSV	EPX	NA
RSV	EPX	5.70862
RSV	EPX	NA
RSV	EPX	NA
non-RSV	FTH1	5.13133
non-RSV	FTH1	4.47216
non-RSV	FTH1	4.92607
non-RSV	FTH1	4.43489
non-RSV	FTH1	4.60811
non-RSV	FTH1	5.01293
non-RSV	FTH1	5.29031
non-RSV	FTH1	4.92469
non-RSV	FTH1	4.78094
non-RSV	FTH1	5.12817
non-RSV	FTH1	5.07131
non-RSV	FTH1	5.22842
non-RSV	FTH1	4.76014
non-RSV	FTH1	5.11932
non-RSV	FTH1	5.19483
non-RSV	FTH1	4.91199
non-RSV	FTH1	4.88208
non-RSV	FTH1	5.0669
non-RSV	FTH1	4.74114
non-RSV	FTH1	4.89052
non-RSV	FTH1	4.74357
non-RSV	FTH1	4.77566
non-RSV	FTH1	4.11788
non-RSV	FTH1	4.68346
non-RSV	FTH1	4.03613
non-RSV	FTH1	5.17869
non-RSV	FTH1	4.04829
non-RSV	FTH1	5.1122
non-RSV	FTH1	4.03413
non-RSV	FTH1	5.13794
non-RSV	FTH1	4.26779
non-RSV	FTH1	4.30683
non-RSV	FTH1	4.52557
non-RSV	FTH1	4.37214
non-RSV	FTH1	4.7061
non-RSV	FTH1	4.37368
non-RSV	FTH1	4.6892
non-RSV	FTH1	4.35796
non-RSV	FTH1	4.47803
non-RSV	FTH1	4.31327
non-RSV	FTH1	4.7814
non-RSV	FTH1	4.31442
non-RSV	FTH1	4.63777
non-RSV	FTH1	4.41838
RSV	FTH1	5.2505
RSV	FTH1	4.93084
RSV	FTH1	5.26253
RSV	FTH1	5.23187
RSV	FTH1	5.52586
RSV	FTH1	4.88473
RSV	FTH1	5.23781
RSV	FTH1	5.09435
RSV	FTH1	4.92405
RSV	FTH1	4.95444
RSV	FTH1	5.03757
RSV	FTH1	4.79852
RSV	FTH1	4.84549
RSV	FTH1	4.87303
RSV	FTH1	4.8616
RSV	FTH1	5.21146
RSV	FTH1	5.32503
RSV	FTH1	4.90778
RSV	FTH1	4.67742
RSV	FTH1	4.70875
RSV	FTH1	4.61509
RSV	FTH1	5.24109
RSV	FTH1	4.70538
RSV	FTH1	5.16379
RSV	FTH1	4.77847
RSV	FTH1	4.8473
RSV	FTH1	4.84489
RSV	FTH1	4.57983
RSV	FTH1	4.63607
RSV	FTH1	4.60994
RSV	FTH1	4.59284
RSV	FTH1	4.51187
RSV	FTH1	4.90673
RSV	FTH1	4.75642
RSV	FTH1	4.90051
RSV	FTH1	4.78661
RSV	FTH1	4.81686
RSV	FTH1	4.69099
RSV	FTH1	5.03126
RSV	FTH1	4.49893
non-RSV	GCA	5.28821
non-RSV	GCA	3.95065
non-RSV	GCA	5.19396
non-RSV	GCA	3.74635
non-RSV	GCA	4.9452
non-RSV	GCA	5.25943
non-RSV	GCA	5.44638
non-RSV	GCA	4.95262
non-RSV	GCA	4.92694
non-RSV	GCA	5.33596
non-RSV	GCA	5.34769
non-RSV	GCA	5.33333
non-RSV	GCA	4.94602
non-RSV	GCA	5.31778
non-RSV	GCA	5.2783
non-RSV	GCA	5.23266
non-RSV	GCA	4.92241
non-RSV	GCA	5.36029
non-RSV	GCA	3.72533
non-RSV	GCA	5.17831
non-RSV	GCA	4.96776
non-RSV	GCA	3.74616
non-RSV	GCA	4.71027
non-RSV	GCA	3.90027
non-RSV	GCA	4.75332
non-RSV	GCA	5.29396
non-RSV	GCA	4.75646
non-RSV	GCA	5.41763
non-RSV	GCA	4.77697
non-RSV	GCA	5.42463
non-RSV	GCA	4.89509
non-RSV	GCA	4.8381
non-RSV	GCA	4.09159
non-RSV	GCA	4.85171
non-RSV	GCA	4.8756
non-RSV	GCA	5.1058
non-RSV	GCA	5.26603
non-RSV	GCA	4.84977
non-RSV	GCA	3.91025
non-RSV	GCA	5.08915
non-RSV	GCA	5.04574
non-RSV	GCA	4.87747
non-RSV	GCA	3.75809
non-RSV	GCA	5.12551
RSV	GCA	5.39167
RSV	GCA	5.53635
RSV	GCA	5.51048
RSV	GCA	5.27644
RSV	GCA	5.4749
RSV	GCA	5.39238
RSV	GCA	5.53198
RSV	GCA	5.43414
RSV	GCA	5.36422
RSV	GCA	5.26147
RSV	GCA	5.34839
RSV	GCA	5.35076
RSV	GCA	5.28542
RSV	GCA	5.26268
RSV	GCA	5.28715
RSV	GCA	5.30012
RSV	GCA	5.64439
RSV	GCA	5.16143
RSV	GCA	5.32317
RSV	GCA	5.06225
RSV	GCA	4.24602
RSV	GCA	5.45802
RSV	GCA	5.37332
RSV	GCA	5.31227
RSV	GCA	5.36268
RSV	GCA	5.1497
RSV	GCA	5.29378
RSV	GCA	4.89288
RSV	GCA	5.5076
RSV	GCA	4.98329
RSV	GCA	4.96958
RSV	GCA	4.97645
RSV	GCA	5.361
RSV	GCA	5.02271
RSV	GCA	5.38801
RSV	GCA	5.30876
RSV	GCA	5.30737
RSV	GCA	5.40086
RSV	GCA	5.25334
RSV	GCA	5.06905
non-RSV	GNS	4.52101
non-RSV	GNS	3.59251
non-RSV	GNS	NA
non-RSV	GNS	3.59525
non-RSV	GNS	NA
non-RSV	GNS	4.49902
non-RSV	GNS	4.84712
non-RSV	GNS	NA
non-RSV	GNS	NA
non-RSV	GNS	4.59544
non-RSV	GNS	4.58613
non-RSV	GNS	4.82139
non-RSV	GNS	NA
non-RSV	GNS	4.61378
non-RSV	GNS	4.65364
non-RSV	GNS	4.54025
non-RSV	GNS	NA
non-RSV	GNS	4.42605
non-RSV	GNS	3.76133
non-RSV	GNS	4.4207
non-RSV	GNS	NA
non-RSV	GNS	3.63591
non-RSV	GNS	NA
non-RSV	GNS	3.59086
non-RSV	GNS	NA
non-RSV	GNS	4.51621
non-RSV	GNS	NA
non-RSV	GNS	4.61539
non-RSV	GNS	NA
non-RSV	GNS	4.6132
non-RSV	GNS	NA
non-RSV	GNS	NA
non-RSV	GNS	3.57761
non-RSV	GNS	NA
non-RSV	GNS	NA
non-RSV	GNS	NA
non-RSV	GNS	NA
non-RSV	GNS	NA
non-RSV	GNS	3.55957
non-RSV	GNS	NA
non-RSV	GNS	NA
non-RSV	GNS	NA
non-RSV	GNS	3.59473
non-RSV	GNS	NA
RSV	GNS	4.83161
RSV	GNS	NA
RSV	GNS	4.82317
RSV	GNS	4.70853
RSV	GNS	4.82913
RSV	GNS	4.58026
RSV	GNS	4.75952
RSV	GNS	4.62455
RSV	GNS	4.5773
RSV	GNS	4.62466
RSV	GNS	4.66792
RSV	GNS	NA
RSV	GNS	4.64577
RSV	GNS	4.41013
RSV	GNS	4.50465
RSV	GNS	4.56584
RSV	GNS	4.72698
RSV	GNS	NA
RSV	GNS	NA
RSV	GNS	NA
RSV	GNS	3.65567
RSV	GNS	4.78201
RSV	GNS	NA
RSV	GNS	4.73864
RSV	GNS	4.51468
RSV	GNS	NA
RSV	GNS	4.47397
RSV	GNS	NA
RSV	GNS	NA
RSV	GNS	NA
RSV	GNS	NA
RSV	GNS	NA
RSV	GNS	NA
RSV	GNS	NA
RSV	GNS	NA
RSV	GNS	4.42612
RSV	GNS	4.66065
RSV	GNS	NA
RSV	GNS	4.36983
RSV	GNS	NA
non-RSV	HSP90AB1	5.29552
non-RSV	HSP90AB1	4.789
non-RSV	HSP90AB1	5.06263
non-RSV	HSP90AB1	4.71708
non-RSV	HSP90AB1	5.07586
non-RSV	HSP90AB1	5.43057
non-RSV	HSP90AB1	5.45651
non-RSV	HSP90AB1	4.95942
non-RSV	HSP90AB1	5.0028
non-RSV	HSP90AB1	5.41301
non-RSV	HSP90AB1	5.37204
non-RSV	HSP90AB1	5.40751
non-RSV	HSP90AB1	5.14137
non-RSV	HSP90AB1	5.38808
non-RSV	HSP90AB1	5.41966
non-RSV	HSP90AB1	5.42905
non-RSV	HSP90AB1	5.03894
non-RSV	HSP90AB1	5.37956
non-RSV	HSP90AB1	4.73775
non-RSV	HSP90AB1	5.34919
non-RSV	HSP90AB1	5.058
non-RSV	HSP90AB1	4.82045
non-RSV	HSP90AB1	4.99838
non-RSV	HSP90AB1	4.70011
non-RSV	HSP90AB1	5.02282
non-RSV	HSP90AB1	5.3614
non-RSV	HSP90AB1	5.02416
non-RSV	HSP90AB1	5.54567
non-RSV	HSP90AB1	5.08993
non-RSV	HSP90AB1	5.47143
non-RSV	HSP90AB1	5.09008
non-RSV	HSP90AB1	5.23444
non-RSV	HSP90AB1	4.76391
non-RSV	HSP90AB1	5.22913
non-RSV	HSP90AB1	4.96407
non-RSV	HSP90AB1	5.21999
non-RSV	HSP90AB1	5.28444
non-RSV	HSP90AB1	5.16732
non-RSV	HSP90AB1	4.73771
non-RSV	HSP90AB1	5.20355
non-RSV	HSP90AB1	5.04924
non-RSV	HSP90AB1	5.18579
non-RSV	HSP90AB1	4.74996
non-RSV	HSP90AB1	5.27961
RSV	HSP90AB1	5.43525
RSV	HSP90AB1	5.41106
RSV	HSP90AB1	5.43097
RSV	HSP90AB1	5.33154
RSV	HSP90AB1	5.46137
RSV	HSP90AB1	5.37779
RSV	HSP90AB1	5.56287
RSV	HSP90AB1	5.41958
RSV	HSP90AB1	5.45247
RSV	HSP90AB1	5.36689
RSV	HSP90AB1	5.36801
RSV	HSP90AB1	5.28687
RSV	HSP90AB1	5.44709
RSV	HSP90AB1	5.35357
RSV	HSP90AB1	5.39208
RSV	HSP90AB1	5.38273
RSV	HSP90AB1	5.39962
RSV	HSP90AB1	5.21387
RSV	HSP90AB1	5.26558
RSV	HSP90AB1	5.12974
RSV	HSP90AB1	4.82144
RSV	HSP90AB1	5.5071
RSV	HSP90AB1	5.35141
RSV	HSP90AB1	5.53695
RSV	HSP90AB1	5.48966
RSV	HSP90AB1	5.16029
RSV	HSP90AB1	5.41273
RSV	HSP90AB1	5.16478
RSV	HSP90AB1	5.40531
RSV	HSP90AB1	5.21656
RSV	HSP90AB1	5.17114
RSV	HSP90AB1	5.25411
RSV	HSP90AB1	5.31417
RSV	HSP90AB1	5.11688
RSV	HSP90AB1	5.3169
RSV	HSP90AB1	5.51748
RSV	HSP90AB1	5.39828
RSV	HSP90AB1	5.36731
RSV	HSP90AB1	5.35888
RSV	HSP90AB1	5.27492
non-RSV	ITGAM	5.59378
non-RSV	ITGAM	4.89556
non-RSV	ITGAM	5.35895
non-RSV	ITGAM	4.87542
non-RSV	ITGAM	5.37269
non-RSV	ITGAM	5.61324
non-RSV	ITGAM	5.80581
non-RSV	ITGAM	5.17188
non-RSV	ITGAM	5.05497
non-RSV	ITGAM	5.60557
non-RSV	ITGAM	5.61052
non-RSV	ITGAM	5.72016
non-RSV	ITGAM	5.05952
non-RSV	ITGAM	5.57552
non-RSV	ITGAM	5.63903
non-RSV	ITGAM	5.55488
non-RSV	ITGAM	5.30629
non-RSV	ITGAM	5.6533
non-RSV	ITGAM	4.82662
non-RSV	ITGAM	5.52671
non-RSV	ITGAM	5.15554
non-RSV	ITGAM	4.84482
non-RSV	ITGAM	4.9707
non-RSV	ITGAM	4.86168
non-RSV	ITGAM	5.07285
non-RSV	ITGAM	5.58679
non-RSV	ITGAM	5.02785
non-RSV	ITGAM	5.64743
non-RSV	ITGAM	5.058
non-RSV	ITGAM	5.6494
non-RSV	ITGAM	5.2076
non-RSV	ITGAM	5.27048
non-RSV	ITGAM	5.02178
non-RSV	ITGAM	5.24077
non-RSV	ITGAM	5.06059
non-RSV	ITGAM	5.43949
non-RSV	ITGAM	5.58447
non-RSV	ITGAM	5.23049
non-RSV	ITGAM	4.81231
non-RSV	ITGAM	5.42549
non-RSV	ITGAM	5.23541
non-RSV	ITGAM	5.33887
non-RSV	ITGAM	4.80692
non-RSV	ITGAM	5.50436
RSV	ITGAM	5.79465
RSV	ITGAM	5.7178
RSV	ITGAM	5.83272
RSV	ITGAM	5.7107
RSV	ITGAM	5.7344
RSV	ITGAM	5.65674
RSV	ITGAM	5.81334
RSV	ITGAM	5.66766
RSV	ITGAM	5.68401
RSV	ITGAM	5.62437
RSV	ITGAM	5.68044
RSV	ITGAM	5.65018
RSV	ITGAM	5.67611
RSV	ITGAM	5.57538
RSV	ITGAM	5.61957
RSV	ITGAM	5.60887
RSV	ITGAM	5.67983
RSV	ITGAM	5.27341
RSV	ITGAM	5.60295
RSV	ITGAM	5.46717
RSV	ITGAM	5.02699
RSV	ITGAM	5.83047
RSV	ITGAM	5.66461
RSV	ITGAM	5.68036
RSV	ITGAM	5.64312
RSV	ITGAM	5.26994
RSV	ITGAM	5.55965
RSV	ITGAM	5.34867
RSV	ITGAM	5.72108
RSV	ITGAM	5.44218
RSV	ITGAM	5.37232
RSV	ITGAM	5.40871
RSV	ITGAM	5.64927
RSV	ITGAM	5.48281
RSV	ITGAM	5.64347
RSV	ITGAM	5.54934
RSV	ITGAM	5.69226
RSV	ITGAM	5.62803
RSV	ITGAM	5.55694
RSV	ITGAM	5.48084
non-RSV	ITGB2	5.5137
non-RSV	ITGB2	4.94832
non-RSV	ITGB2	5.18062
non-RSV	ITGB2	4.97565
non-RSV	ITGB2	4.77711
non-RSV	ITGB2	5.16731
non-RSV	ITGB2	5.52498
non-RSV	ITGB2	4.89207
non-RSV	ITGB2	4.79831
non-RSV	ITGB2	5.55698
non-RSV	ITGB2	5.55936
non-RSV	ITGB2	5.44683
non-RSV	ITGB2	4.85281
non-RSV	ITGB2	5.54462
non-RSV	ITGB2	5.38366
non-RSV	ITGB2	5.25578
non-RSV	ITGB2	4.78268
non-RSV	ITGB2	5.07187
non-RSV	ITGB2	4.80811
non-RSV	ITGB2	5.19954
non-RSV	ITGB2	4.93187
non-RSV	ITGB2	4.84568
non-RSV	ITGB2	4.76621
non-RSV	ITGB2	5.0243
non-RSV	ITGB2	4.81198
non-RSV	ITGB2	5.50519
non-RSV	ITGB2	4.73636
non-RSV	ITGB2	5.62354
non-RSV	ITGB2	4.77852
non-RSV	ITGB2	5.37222
non-RSV	ITGB2	4.91249
non-RSV	ITGB2	4.78153
non-RSV	ITGB2	4.98215
non-RSV	ITGB2	4.82496
non-RSV	ITGB2	4.96678
non-RSV	ITGB2	4.94483
non-RSV	ITGB2	5.19724
non-RSV	ITGB2	4.82406
non-RSV	ITGB2	4.78624
non-RSV	ITGB2	4.87469
non-RSV	ITGB2	4.98072
non-RSV	ITGB2	4.79785
non-RSV	ITGB2	4.9295
non-RSV	ITGB2	5.11879
RSV	ITGB2	5.51795
RSV	ITGB2	5.36208
RSV	ITGB2	5.53684
RSV	ITGB2	5.40102
RSV	ITGB2	5.4654
RSV	ITGB2	5.366
RSV	ITGB2	5.49956
RSV	ITGB2	5.25393
RSV	ITGB2	5.25868
RSV	ITGB2	5.33057
RSV	ITGB2	5.44527
RSV	ITGB2	5.33205
RSV	ITGB2	5.38933
RSV	ITGB2	5.24577
RSV	ITGB2	5.33141
RSV	ITGB2	5.55231
RSV	ITGB2	5.6448
RSV	ITGB2	5.06783
RSV	ITGB2	5.30556
RSV	ITGB2	4.96839
RSV	ITGB2	5.01482
RSV	ITGB2	5.52511
RSV	ITGB2	5.36435
RSV	ITGB2	5.67413
RSV	ITGB2	5.17745
RSV	ITGB2	5.0844
RSV	ITGB2	5.09698
RSV	ITGB2	4.87031
RSV	ITGB2	5.40946
RSV	ITGB2	4.92808
RSV	ITGB2	4.84021
RSV	ITGB2	4.93179
RSV	ITGB2	5.33455
RSV	ITGB2	5.06121
RSV	ITGB2	5.32038
RSV	ITGB2	5.13036
RSV	ITGB2	5.2381
RSV	ITGB2	5.30436
RSV	ITGB2	5.09303
RSV	ITGB2	4.97608
non-RSV	LCN2	5.49518
non-RSV	LCN2	5.10714
non-RSV	LCN2	5.41487
non-RSV	LCN2	5.18973
non-RSV	LCN2	5.20292
non-RSV	LCN2	5.54451
non-RSV	LCN2	5.62555
non-RSV	LCN2	5.25737
non-RSV	LCN2	5.24992
non-RSV	LCN2	5.54065
non-RSV	LCN2	5.50043
non-RSV	LCN2	5.51461
non-RSV	LCN2	5.34077
non-RSV	LCN2	5.4093
non-RSV	LCN2	5.52193
non-RSV	LCN2	5.55492
non-RSV	LCN2	5.19586
non-RSV	LCN2	5.5456
non-RSV	LCN2	5.06799
non-RSV	LCN2	5.48881
non-RSV	LCN2	5.32237
non-RSV	LCN2	5.10308
non-RSV	LCN2	4.96071
non-RSV	LCN2	5.05503
non-RSV	LCN2	5.08291
non-RSV	LCN2	5.43172
non-RSV	LCN2	5.02358
non-RSV	LCN2	5.58852
non-RSV	LCN2	5.04937
non-RSV	LCN2	5.62603
non-RSV	LCN2	5.14626
non-RSV	LCN2	5.33024
non-RSV	LCN2	5.1239
non-RSV	LCN2	5.35667
non-RSV	LCN2	5.28941
non-RSV	LCN2	5.32903
non-RSV	LCN2	5.56888
non-RSV	LCN2	5.33167
non-RSV	LCN2	5.11768
non-RSV	LCN2	5.38725
non-RSV	LCN2	5.34323
non-RSV	LCN2	5.45426
non-RSV	LCN2	4.99597
non-RSV	LCN2	5.56272
RSV	LCN2	5.62076
RSV	LCN2	5.71057
RSV	LCN2	5.63874
RSV	LCN2	5.4864
RSV	LCN2	5.55004
RSV	LCN2	5.68631
RSV	LCN2	5.57843
RSV	LCN2	5.73513
RSV	LCN2	5.57051
RSV	LCN2	5.48434
RSV	LCN2	5.67295
RSV	LCN2	5.68104
RSV	LCN2	5.62155
RSV	LCN2	5.45241
RSV	LCN2	5.48023
RSV	LCN2	5.46173
RSV	LCN2	5.63139
RSV	LCN2	5.33807
RSV	LCN2	5.57201
RSV	LCN2	5.17427
RSV	LCN2	5.13257
RSV	LCN2	5.64623
RSV	LCN2	5.61383
RSV	LCN2	5.64976
RSV	LCN2	5.53166
RSV	LCN2	5.38428
RSV	LCN2	5.46799
RSV	LCN2	5.15531
RSV	LCN2	5.71524
RSV	LCN2	5.24002
RSV	LCN2	5.17569
RSV	LCN2	5.157
RSV	LCN2	5.61842
RSV	LCN2	5.38126
RSV	LCN2	5.67014
RSV	LCN2	5.48698
RSV	LCN2	5.62911
RSV	LCN2	5.59407
RSV	LCN2	5.47363
RSV	LCN2	5.2525
non-RSV	MGAM	4.89063
non-RSV	MGAM	4.21602
non-RSV	MGAM	4.56458
non-RSV	MGAM	4.12914
non-RSV	MGAM	NA
non-RSV	MGAM	4.98256
non-RSV	MGAM	4.80795
non-RSV	MGAM	4.23314
non-RSV	MGAM	4.16291
non-RSV	MGAM	4.95696
non-RSV	MGAM	4.91018
non-RSV	MGAM	4.75596
non-RSV	MGAM	4.1223
non-RSV	MGAM	4.87098
non-RSV	MGAM	4.68645
non-RSV	MGAM	4.81353
non-RSV	MGAM	NA
non-RSV	MGAM	4.88626
non-RSV	MGAM	3.97967
non-RSV	MGAM	4.76627
non-RSV	MGAM	4.33512
non-RSV	MGAM	4.15536
non-RSV	MGAM	3.81128
non-RSV	MGAM	4.19517
non-RSV	MGAM	4.03956
non-RSV	MGAM	4.90415
non-RSV	MGAM	3.95954
non-RSV	MGAM	4.90141
non-RSV	MGAM	3.88125
non-RSV	MGAM	4.86325
non-RSV	MGAM	4.0254
non-RSV	MGAM	4.40377
non-RSV	MGAM	4.2307
non-RSV	MGAM	4.22855
non-RSV	MGAM	4.11964
non-RSV	MGAM	4.13322
non-RSV	MGAM	4.53792
non-RSV	MGAM	4.19408
non-RSV	MGAM	4.09064
non-RSV	MGAM	4.3264
non-RSV	MGAM	4.35601
non-RSV	MGAM	4.45779
non-RSV	MGAM	4.07146
non-RSV	MGAM	4.66528
RSV	MGAM	4.85521
RSV	MGAM	4.82158
RSV	MGAM	4.83708
RSV	MGAM	4.70883
RSV	MGAM	4.82356
RSV	MGAM	4.88714
RSV	MGAM	4.86772
RSV	MGAM	4.98426
RSV	MGAM	4.93933
RSV	MGAM	4.85138
RSV	MGAM	5.05279
RSV	MGAM	4.61138
RSV	MGAM	4.99762
RSV	MGAM	4.73601
RSV	MGAM	4.81324
RSV	MGAM	4.90397
RSV	MGAM	4.98106
RSV	MGAM	4.34532
RSV	MGAM	4.52551
RSV	MGAM	NA
RSV	MGAM	4.24687
RSV	MGAM	4.84336
RSV	MGAM	4.5933
RSV	MGAM	4.84157
RSV	MGAM	4.91609
RSV	MGAM	4.34228
RSV	MGAM	4.90144
RSV	MGAM	NA
RSV	MGAM	4.70758
RSV	MGAM	NA
RSV	MGAM	NA
RSV	MGAM	NA
RSV	MGAM	4.68755
RSV	MGAM	NA
RSV	MGAM	4.67664
RSV	MGAM	4.84518
RSV	MGAM	5.08584
RSV	MGAM	4.59939
RSV	MGAM	4.85206
RSV	MGAM	NA
non-RSV	MMP9	5.20734
non-RSV	MMP9	4.55348
non-RSV	MMP9	5.15354
non-RSV	MMP9	4.50836
non-RSV	MMP9	5.02242
non-RSV	MMP9	5.38378
non-RSV	MMP9	5.22996
non-RSV	MMP9	4.72388
non-RSV	MMP9	4.54692
non-RSV	MMP9	5.24069
non-RSV	MMP9	5.26205
non-RSV	MMP9	5.0333
non-RSV	MMP9	4.61257
non-RSV	MMP9	5.12179
non-RSV	MMP9	5.03117
non-RSV	MMP9	4.90938
non-RSV	MMP9	4.88859
non-RSV	MMP9	5.29771
non-RSV	MMP9	4.24252
non-RSV	MMP9	4.83539
non-RSV	MMP9	4.68983
non-RSV	MMP9	4.47142
non-RSV	MMP9	3.91958
non-RSV	MMP9	4.44948
non-RSV	MMP9	4.03385
non-RSV	MMP9	5.16723
non-RSV	MMP9	3.96173
non-RSV	MMP9	5.33546
non-RSV	MMP9	4.10327
non-RSV	MMP9	4.85195
non-RSV	MMP9	4.16897
non-RSV	MMP9	4.47335
non-RSV	MMP9	4.51272
non-RSV	MMP9	4.52686
non-RSV	MMP9	4.57111
non-RSV	MMP9	4.42431
non-RSV	MMP9	5.03287
non-RSV	MMP9	4.44829
non-RSV	MMP9	4.26637
non-RSV	MMP9	4.52458
non-RSV	MMP9	4.59432
non-RSV	MMP9	4.60954
non-RSV	MMP9	4.39172
non-RSV	MMP9	4.85411
RSV	MMP9	5.18125
RSV	MMP9	5.29488
RSV	MMP9	5.12903
RSV	MMP9	5.10788
RSV	MMP9	5.02219
RSV	MMP9	5.03149
RSV	MMP9	5.08216
RSV	MMP9	5.27475
RSV	MMP9	5.25734
RSV	MMP9	4.91068
RSV	MMP9	5.12206
RSV	MMP9	5.13668
RSV	MMP9	5.04345
RSV	MMP9	4.84242
RSV	MMP9	4.92783
RSV	MMP9	5.25698
RSV	MMP9	5.19407
RSV	MMP9	4.6583
RSV	MMP9	5.136
RSV	MMP9	5.21545
RSV	MMP9	4.65606
RSV	MMP9	5.1289
RSV	MMP9	5.11874
RSV	MMP9	5.06645
RSV	MMP9	5.20792
RSV	MMP9	4.82711
RSV	MMP9	5.19808
RSV	MMP9	4.97297
RSV	MMP9	5.29208
RSV	MMP9	4.97268
RSV	MMP9	5.03561
RSV	MMP9	5.08466
RSV	MMP9	5.12081
RSV	MMP9	5.32476
RSV	MMP9	5.22814
RSV	MMP9	5.2259
RSV	MMP9	5.36134
RSV	MMP9	5.13597
RSV	MMP9	5.15385
RSV	MMP9	5.10279
non-RSV	MNDA	5.53139
non-RSV	MNDA	4.72282
non-RSV	MNDA	4.83691
non-RSV	MNDA	4.57473
non-RSV	MNDA	5.18683
non-RSV	MNDA	5.46861
non-RSV	MNDA	5.72315
non-RSV	MNDA	4.7437
non-RSV	MNDA	4.67544
non-RSV	MNDA	5.58237
non-RSV	MNDA	5.53851
non-RSV	MNDA	5.62805
non-RSV	MNDA	4.80178
non-RSV	MNDA	5.5366
non-RSV	MNDA	5.53175
non-RSV	MNDA	5.22878
non-RSV	MNDA	5.12109
non-RSV	MNDA	5.42788
non-RSV	MNDA	4.47999
non-RSV	MNDA	5.22925
non-RSV	MNDA	4.84178
non-RSV	MNDA	4.63208
non-RSV	MNDA	4.77773
non-RSV	MNDA	4.57477
non-RSV	MNDA	4.85099
non-RSV	MNDA	5.59116
non-RSV	MNDA	4.80804
non-RSV	MNDA	5.59441
non-RSV	MNDA	4.84795
non-RSV	MNDA	5.4437
non-RSV	MNDA	4.92014
non-RSV	MNDA	4.67581
non-RSV	MNDA	4.76231
non-RSV	MNDA	4.61489
non-RSV	MNDA	4.72093
non-RSV	MNDA	4.93129
non-RSV	MNDA	5.31226
non-RSV	MNDA	4.65949
non-RSV	MNDA	4.55287
non-RSV	MNDA	4.90363
non-RSV	MNDA	4.83868
non-RSV	MNDA	4.68707
non-RSV	MNDA	4.64252
non-RSV	MNDA	4.99713
RSV	MNDA	5.70031
RSV	MNDA	5.61552
RSV	MNDA	5.7987
RSV	MNDA	5.58727
RSV	MNDA	5.83877
RSV	MNDA	5.46968
RSV	MNDA	5.61459
RSV	MNDA	5.66121
RSV	MNDA	5.50649
RSV	MNDA	5.30037
RSV	MNDA	5.51282
RSV	MNDA	5.47299
RSV	MNDA	5.50963
RSV	MNDA	5.24834
RSV	MNDA	5.23308
RSV	MNDA	5.55281
RSV	MNDA	5.73153
RSV	MNDA	5.02129
RSV	MNDA	5.3784
RSV	MNDA	5.37381
RSV	MNDA	4.72818
RSV	MNDA	5.71364
RSV	MNDA	5.43361
RSV	MNDA	5.70364
RSV	MNDA	5.466
RSV	MNDA	4.92364
RSV	MNDA	5.39016
RSV	MNDA	5.18961
RSV	MNDA	5.5969
RSV	MNDA	5.26652
RSV	MNDA	5.18241
RSV	MNDA	5.20142
RSV	MNDA	5.49027
RSV	MNDA	5.29453
RSV	MNDA	5.57562
RSV	MNDA	5.46421
RSV	MNDA	5.44156
RSV	MNDA	5.50015
RSV	MNDA	5.38085
RSV	MNDA	5.26654
non-RSV	MPO	6.42909
non-RSV	MPO	6.09016
non-RSV	MPO	6.46248
non-RSV	MPO	5.99832
non-RSV	MPO	6.0357
non-RSV	MPO	6.26852
non-RSV	MPO	6.29772
non-RSV	MPO	6.11607
non-RSV	MPO	6.07556
non-RSV	MPO	6.4278
non-RSV	MPO	6.43457
non-RSV	MPO	6.17229
non-RSV	MPO	6.10223
non-RSV	MPO	6.28436
non-RSV	MPO	6.12755
non-RSV	MPO	6.3361
non-RSV	MPO	5.96587
non-RSV	MPO	6.25331
non-RSV	MPO	5.88179
non-RSV	MPO	6.22266
non-RSV	MPO	6.16133
non-RSV	MPO	5.9881
non-RSV	MPO	5.7744
non-RSV	MPO	6.02142
non-RSV	MPO	5.85328
non-RSV	MPO	6.36586
non-RSV	MPO	5.82962
non-RSV	MPO	6.3725
non-RSV	MPO	5.8995
non-RSV	MPO	6.41689
non-RSV	MPO	6.1209
non-RSV	MPO	6.00248
non-RSV	MPO	6.12984
non-RSV	MPO	6.07943
non-RSV	MPO	6.05211
non-RSV	MPO	6.15873
non-RSV	MPO	6.27114
non-RSV	MPO	6.00503
non-RSV	MPO	5.90115
non-RSV	MPO	6.16368
non-RSV	MPO	6.19722
non-RSV	MPO	6.07935
non-RSV	MPO	5.98072
non-RSV	MPO	6.39245
RSV	MPO	6.3891
RSV	MPO	6.53404
RSV	MPO	6.38626
RSV	MPO	6.22868
RSV	MPO	6.26085
RSV	MPO	6.45201
RSV	MPO	6.2708
RSV	MPO	6.40037
RSV	MPO	6.27071
RSV	MPO	6.30014
RSV	MPO	6.55473
RSV	MPO	6.38243
RSV	MPO	6.59764
RSV	MPO	6.27403
RSV	MPO	6.33161
RSV	MPO	6.3338
RSV	MPO	6.58384
RSV	MPO	6.31078
RSV	MPO	6.26561
RSV	MPO	6.14204
RSV	MPO	6.32235
RSV	MPO	6.28676
RSV	MPO	6.28526
RSV	MPO	6.33249
RSV	MPO	6.29549
RSV	MPO	6.54466
RSV	MPO	6.21706
RSV	MPO	6.00997
RSV	MPO	6.42941
RSV	MPO	6.16223
RSV	MPO	6.03679
RSV	MPO	6.14694
RSV	MPO	6.41351
RSV	MPO	6.20456
RSV	MPO	6.45046
RSV	MPO	6.26928
RSV	MPO	6.33668
RSV	MPO	6.33191
RSV	MPO	6.20318
RSV	MPO	6.19583
non-RSV	OLFM4	5.70375
non-RSV	OLFM4	NA
non-RSV	OLFM4	4.60183
non-RSV	OLFM4	NA
non-RSV	OLFM4	4.37437
non-RSV	OLFM4	5.46856
non-RSV	OLFM4	5.37006
non-RSV	OLFM4	4.49057
non-RSV	OLFM4	4.39109
non-RSV	OLFM4	5.76916
non-RSV	OLFM4	5.67719
non-RSV	OLFM4	5.43216
non-RSV	OLFM4	4.45403
non-RSV	OLFM4	5.6457
non-RSV	OLFM4	5.36268
non-RSV	OLFM4	5.34492
non-RSV	OLFM4	4.35402
non-RSV	OLFM4	5.60808
non-RSV	OLFM4	NA
non-RSV	OLFM4	5.27605
non-RSV	OLFM4	4.57992
non-RSV	OLFM4	NA
non-RSV	OLFM4	3.85956
non-RSV	OLFM4	NA
non-RSV	OLFM4	3.9749
non-RSV	OLFM4	5.70037
non-RSV	OLFM4	3.96953
non-RSV	OLFM4	5.60606
non-RSV	OLFM4	3.99905
non-RSV	OLFM4	5.50792
non-RSV	OLFM4	4.20175
non-RSV	OLFM4	4.6024
non-RSV	OLFM4	NA
non-RSV	OLFM4	4.61886
non-RSV	OLFM4	4.38205
non-RSV	OLFM4	4.76022
non-RSV	OLFM4	5.0452
non-RSV	OLFM4	4.69229
non-RSV	OLFM4	NA
non-RSV	OLFM4	4.76044
non-RSV	OLFM4	4.57684
non-RSV	OLFM4	4.65276
non-RSV	OLFM4	NA
non-RSV	OLFM4	4.93021
RSV	OLFM4	5.62844
RSV	OLFM4	5.32441
RSV	OLFM4	5.61815
RSV	OLFM4	5.39809
RSV	OLFM4	5.50442
RSV	OLFM4	5.59133
RSV	OLFM4	5.42825
RSV	OLFM4	5.75895
RSV	OLFM4	5.55214
RSV	OLFM4	5.32306
RSV	OLFM4	5.44743
RSV	OLFM4	5.13214
RSV	OLFM4	5.37891
RSV	OLFM4	5.36636
RSV	OLFM4	5.35909
RSV	OLFM4	5.58207
RSV	OLFM4	5.93735
RSV	OLFM4	4.60395
RSV	OLFM4	5.04329
RSV	OLFM4	4.40186
RSV	OLFM4	NA
RSV	OLFM4	5.53153
[truncated: 774 more rows]

## Sheet: Figure 2e
Figure 2e
group	variable	value
non-RSV	CSNK2B	4.634
non-RSV	CSNK2B	4.71587
non-RSV	CSNK2B	4.52499
non-RSV	CSNK2B	4.63727
non-RSV	CSNK2B	4.63046
non-RSV	CSNK2B	NA
non-RSV	CSNK2B	4.10771
non-RSV	CSNK2B	4.52062
non-RSV	CSNK2B	4.61632
non-RSV	CSNK2B	4.59468
non-RSV	CSNK2B	4.61368
non-RSV	CSNK2B	4.06487
non-RSV	CSNK2B	4.48664
non-RSV	CSNK2B	4.57393
non-RSV	CSNK2B	4.23269
non-RSV	CSNK2B	4.30353
non-RSV	CSNK2B	4.58658
non-RSV	CSNK2B	NA
non-RSV	CSNK2B	4.71933
non-RSV	CSNK2B	4.39594
non-RSV	CSNK2B	4.49728
non-RSV	CSNK2B	4.64445
non-RSV	CSNK2B	4.35311
non-RSV	CSNK2B	4.64361
non-RSV	CSNK2B	4.28248
non-RSV	CSNK2B	4.66362
non-RSV	CSNK2B	4.29135
non-RSV	CSNK2B	4.66628
non-RSV	CSNK2B	4.38371
non-RSV	CSNK2B	4.28242
non-RSV	CSNK2B	4.31948
non-RSV	CSNK2B	4.39155
non-RSV	CSNK2B	4.64257
non-RSV	CSNK2B	4.42382
non-RSV	CSNK2B	4.55809
non-RSV	CSNK2B	4.22343
non-RSV	CSNK2B	4.08309
non-RSV	CSNK2B	4.3392
non-RSV	CSNK2B	4.75339
non-RSV	CSNK2B	4.4263
non-RSV	CSNK2B	4.52812
non-RSV	CSNK2B	4.333
non-RSV	CSNK2B	4.76263
non-RSV	CSNK2B	4.39337
RSV	CSNK2B	4.11557
RSV	CSNK2B	3.98099
RSV	CSNK2B	4.14822
RSV	CSNK2B	4.08129
RSV	CSNK2B	4.17149
RSV	CSNK2B	4.23425
RSV	CSNK2B	4.21009
RSV	CSNK2B	NA
RSV	CSNK2B	NA
RSV	CSNK2B	4.21843
RSV	CSNK2B	4.20004
RSV	CSNK2B	3.98949
RSV	CSNK2B	4.23181
RSV	CSNK2B	4.26364
RSV	CSNK2B	4.26177
RSV	CSNK2B	4.49914
RSV	CSNK2B	4.57622
RSV	CSNK2B	4.54821
RSV	CSNK2B	4.147
RSV	CSNK2B	4.45388
RSV	CSNK2B	4.67171
RSV	CSNK2B	4.16004
RSV	CSNK2B	4.01769
RSV	CSNK2B	4.57482
RSV	CSNK2B	NA
RSV	CSNK2B	4.56394
RSV	CSNK2B	NA
RSV	CSNK2B	4.46251
RSV	CSNK2B	4.00396
RSV	CSNK2B	4.5088
RSV	CSNK2B	4.45263
RSV	CSNK2B	4.48538
RSV	CSNK2B	3.97597
RSV	CSNK2B	4.47243
RSV	CSNK2B	3.82153
RSV	CSNK2B	NA
RSV	CSNK2B	NA
RSV	CSNK2B	4.02857
RSV	CSNK2B	NA
RSV	CSNK2B	4.46523
non-RSV	RPL10	5.18122
non-RSV	RPL10	5.01205
non-RSV	RPL10	4.92951
non-RSV	RPL10	5.17842
non-RSV	RPL10	4.81424
non-RSV	RPL10	4.93998
non-RSV	RPL10	4.93741
non-RSV	RPL10	5.05573
non-RSV	RPL10	5.2038
non-RSV	RPL10	5.22533
non-RSV	RPL10	5.21162
non-RSV	RPL10	4.97065
non-RSV	RPL10	5.10784
non-RSV	RPL10	5.21841
non-RSV	RPL10	4.98698
non-RSV	RPL10	4.81792
non-RSV	RPL10	4.65888
non-RSV	RPL10	4.92345
non-RSV	RPL10	5.09947
non-RSV	RPL10	4.92355
non-RSV	RPL10	5.07972
non-RSV	RPL10	4.99285
non-RSV	RPL10	5.11714
non-RSV	RPL10	5.06613
non-RSV	RPL10	5.11218
non-RSV	RPL10	5.2195
non-RSV	RPL10	5.08753
non-RSV	RPL10	5.12406
non-RSV	RPL10	5.08099
non-RSV	RPL10	4.76697
non-RSV	RPL10	5.04722
non-RSV	RPL10	5.00177
non-RSV	RPL10	4.98995
non-RSV	RPL10	5.03837
non-RSV	RPL10	5.12959
non-RSV	RPL10	5.08688
non-RSV	RPL10	4.80983
non-RSV	RPL10	5.05543
non-RSV	RPL10	5.02958
non-RSV	RPL10	5.13466
non-RSV	RPL10	5.03292
non-RSV	RPL10	5.08687
non-RSV	RPL10	5.18065
non-RSV	RPL10	5.0181
RSV	RPL10	4.94849
RSV	RPL10	4.56205
RSV	RPL10	4.94042
RSV	RPL10	5.00161
RSV	RPL10	4.96219
RSV	RPL10	4.82641
RSV	RPL10	4.86961
RSV	RPL10	4.8146
RSV	RPL10	4.84144
RSV	RPL10	4.81068
RSV	RPL10	4.77546
RSV	RPL10	4.68559
RSV	RPL10	4.75702
RSV	RPL10	4.80346
RSV	RPL10	4.82039
RSV	RPL10	5.2238
RSV	RPL10	5.02157
RSV	RPL10	5.03169
RSV	RPL10	4.80185
RSV	RPL10	4.57719
RSV	RPL10	4.9613
RSV	RPL10	4.93083
RSV	RPL10	4.83419
RSV	RPL10	5.06508
RSV	RPL10	4.86878
RSV	RPL10	4.96531
RSV	RPL10	4.97705
RSV	RPL10	4.64714
RSV	RPL10	4.70375
RSV	RPL10	4.65082
RSV	RPL10	4.65112
RSV	RPL10	4.57343
RSV	RPL10	4.72768
RSV	RPL10	4.6188
RSV	RPL10	4.74494
RSV	RPL10	4.92109
RSV	RPL10	4.88846
RSV	RPL10	4.72227
RSV	RPL10	4.86999
RSV	RPL10	4.6052
non-RSV	RPL17	4.65183
non-RSV	RPL17	4.46464
non-RSV	RPL17	4.19885
non-RSV	RPL17	4.62723
non-RSV	RPL17	4.55845
non-RSV	RPL17	4.50302
non-RSV	RPL17	4.29668
non-RSV	RPL17	4.40188
non-RSV	RPL17	4.41483
non-RSV	RPL17	4.67609
non-RSV	RPL17	4.65896
non-RSV	RPL17	4.41958
non-RSV	RPL17	4.34165
non-RSV	RPL17	4.65821
non-RSV	RPL17	4.37519
non-RSV	RPL17	4.6088
non-RSV	RPL17	4.43553
non-RSV	RPL17	4.82157
non-RSV	RPL17	4.63561
non-RSV	RPL17	4.70534
non-RSV	RPL17	4.22491
non-RSV	RPL17	4.46229
non-RSV	RPL17	5.22928
non-RSV	RPL17	4.45974
non-RSV	RPL17	5.13433
non-RSV	RPL17	4.70396
non-RSV	RPL17	5.12916
non-RSV	RPL17	4.56783
non-RSV	RPL17	5.17138
non-RSV	RPL17	4.43615
non-RSV	RPL17	5.06658
non-RSV	RPL17	4.5974
non-RSV	RPL17	4.47437
non-RSV	RPL17	4.65771
non-RSV	RPL17	4.32925
non-RSV	RPL17	4.76036
non-RSV	RPL17	4.15101
non-RSV	RPL17	4.62409
non-RSV	RPL17	4.52944
non-RSV	RPL17	4.65362
non-RSV	RPL17	4.35721
non-RSV	RPL17	4.6251
non-RSV	RPL17	4.69461
non-RSV	RPL17	4.40618
RSV	RPL17	4.49686
RSV	RPL17	4.28968
RSV	RPL17	4.32552
RSV	RPL17	4.61731
RSV	RPL17	4.26962
RSV	RPL17	4.50367
RSV	RPL17	4.37073
RSV	RPL17	4.41143
RSV	RPL17	4.44492
RSV	RPL17	4.57234
RSV	RPL17	4.49249
RSV	RPL17	4.21194
RSV	RPL17	4.49368
RSV	RPL17	4.60215
RSV	RPL17	4.52118
RSV	RPL17	4.64809
RSV	RPL17	4.5267
RSV	RPL17	4.24239
RSV	RPL17	4.13739
RSV	RPL17	4.36614
RSV	RPL17	4.43637
RSV	RPL17	4.29744
RSV	RPL17	4.12776
RSV	RPL17	4.12793
RSV	RPL17	4.45759
RSV	RPL17	4.19189
RSV	RPL17	4.72697
RSV	RPL17	4.56573
RSV	RPL17	4.10944
RSV	RPL17	4.45674
RSV	RPL17	4.42828
RSV	RPL17	4.37321
RSV	RPL17	4.09098
RSV	RPL17	4.34648
RSV	RPL17	4.22806
RSV	RPL17	4.4818
RSV	RPL17	4.46422
RSV	RPL17	4.16593
RSV	RPL17	4.64358
RSV	RPL17	4.32584
non-RSV	RPL29	3.92686
non-RSV	RPL29	4.6939
non-RSV	RPL29	4.28358
non-RSV	RPL29	4.81888
non-RSV	RPL29	4.54387
non-RSV	RPL29	4.51077
non-RSV	RPL29	4.42194
non-RSV	RPL29	4.62873
non-RSV	RPL29	4.61311
non-RSV	RPL29	4.08386
non-RSV	RPL29	4.05194
non-RSV	RPL29	4.52781
non-RSV	RPL29	4.68841
non-RSV	RPL29	4.22554
non-RSV	RPL29	4.41538
non-RSV	RPL29	3.69254
non-RSV	RPL29	4.37275
non-RSV	RPL29	4.5197
non-RSV	RPL29	4.63653
non-RSV	RPL29	4.01366
non-RSV	RPL29	4.51999
non-RSV	RPL29	4.6632
non-RSV	RPL29	4.68966
non-RSV	RPL29	4.79505
non-RSV	RPL29	4.65403
non-RSV	RPL29	4.00817
non-RSV	RPL29	4.61694
non-RSV	RPL29	3.94659
non-RSV	RPL29	4.73541
non-RSV	RPL29	3.71596
non-RSV	RPL29	4.63598
non-RSV	RPL29	4.57831
non-RSV	RPL29	4.81838
non-RSV	RPL29	4.67979
non-RSV	RPL29	4.47589
non-RSV	RPL29	4.79168
non-RSV	RPL29	3.9263
non-RSV	RPL29	4.62859
non-RSV	RPL29	4.53597
non-RSV	RPL29	4.7449
non-RSV	RPL29	4.44329
non-RSV	RPL29	4.57484
non-RSV	RPL29	4.73561
non-RSV	RPL29	4.48554
RSV	RPL29	4.39154
RSV	RPL29	3.81961
RSV	RPL29	4.39765
RSV	RPL29	4.63862
RSV	RPL29	4.4141
RSV	RPL29	3.89171
RSV	RPL29	4.48809
RSV	RPL29	4.28424
RSV	RPL29	4.38839
RSV	RPL29	3.87555
RSV	RPL29	3.89831
RSV	RPL29	4.15705
RSV	RPL29	3.94266
RSV	RPL29	3.84166
RSV	RPL29	3.74026
RSV	RPL29	4.13243
RSV	RPL29	3.95888
RSV	RPL29	4.36359
RSV	RPL29	3.92658
RSV	RPL29	4.34992
RSV	RPL29	4.77163
RSV	RPL29	4.37623
RSV	RPL29	4.1942
RSV	RPL29	3.96057
RSV	RPL29	4.3421
RSV	RPL29	4.34393
RSV	RPL29	4.55745
RSV	RPL29	4.41196
RSV	RPL29	4.10384
RSV	RPL29	4.30112
RSV	RPL29	4.44767
RSV	RPL29	4.30601
RSV	RPL29	3.94203
RSV	RPL29	4.33943
RSV	RPL29	4.18126
RSV	RPL29	4.3852
RSV	RPL29	4.47946
RSV	RPL29	3.93695
RSV	RPL29	4.59852
RSV	RPL29	4.26739
non-RSV	RPS14	4.35901
non-RSV	RPS14	4.68189
non-RSV	RPS14	4.55473
non-RSV	RPS14	4.70377
non-RSV	RPS14	4.84662
non-RSV	RPS14	3.95162
non-RSV	RPS14	NA
non-RSV	RPS14	4.60195
non-RSV	RPS14	4.47862
non-RSV	RPS14	4.38395
non-RSV	RPS14	4.33029
non-RSV	RPS14	NA
non-RSV	RPS14	4.54867
non-RSV	RPS14	4.333
non-RSV	RPS14	NA
non-RSV	RPS14	3.73816
non-RSV	RPS14	4.8053
non-RSV	RPS14	3.73674
non-RSV	RPS14	4.67339
non-RSV	RPS14	3.90231
non-RSV	RPS14	4.55894
non-RSV	RPS14	4.6832
non-RSV	RPS14	4.59424
non-RSV	RPS14	4.67453
non-RSV	RPS14	4.60264
non-RSV	RPS14	4.39234
non-RSV	RPS14	4.60574
non-RSV	RPS14	4.37914
non-RSV	RPS14	4.62301
non-RSV	RPS14	3.93579
non-RSV	RPS14	4.60905
non-RSV	RPS14	4.60503
non-RSV	RPS14	4.71229
non-RSV	RPS14	4.61727
non-RSV	RPS14	4.47016
non-RSV	RPS14	4.58719
non-RSV	RPS14	4.01229
non-RSV	RPS14	4.61121
non-RSV	RPS14	4.69281
non-RSV	RPS14	4.58398
non-RSV	RPS14	4.45811
non-RSV	RPS14	4.58345
non-RSV	RPS14	4.69525
non-RSV	RPS14	4.51265
RSV	RPS14	NA
RSV	RPS14	3.93661
RSV	RPS14	NA
RSV	RPS14	NA
RSV	RPS14	NA
RSV	RPS14	3.84262
RSV	RPS14	NA
RSV	RPS14	3.74257
RSV	RPS14	3.83004
RSV	RPS14	3.95125
RSV	RPS14	3.93544
RSV	RPS14	4.19094
RSV	RPS14	4.04958
RSV	RPS14	3.93764
RSV	RPS14	3.74717
RSV	RPS14	4.34714
RSV	RPS14	4.33497
RSV	RPS14	4.63754
RSV	RPS14	4.02663
RSV	RPS14	4.78409
RSV	RPS14	4.73625
RSV	RPS14	NA
RSV	RPS14	3.94137
RSV	RPS14	4.04342
RSV	RPS14	3.65209
RSV	RPS14	4.60715
RSV	RPS14	3.73281
RSV	RPS14	4.80454
RSV	RPS14	4.03834
RSV	RPS14	4.82303
RSV	RPS14	4.81179
RSV	RPS14	4.76834
RSV	RPS14	4.07985
RSV	RPS14	4.82844
RSV	RPS14	4.21687
RSV	RPS14	3.66718
RSV	RPS14	3.95291
RSV	RPS14	4.02056
RSV	RPS14	3.89423
RSV	RPS14	4.80272
non-RSV	RPS16	4.22391
non-RSV	RPS16	4.69765
non-RSV	RPS16	4.66858
non-RSV	RPS16	4.83391
non-RSV	RPS16	4.14518
non-RSV	RPS16	4.28172
non-RSV	RPS16	4.52811
non-RSV	RPS16	4.63809
non-RSV	RPS16	4.6965
non-RSV	RPS16	4.35811
non-RSV	RPS16	4.27474
non-RSV	RPS16	4.59582
non-RSV	RPS16	4.71996
non-RSV	RPS16	4.25585
non-RSV	RPS16	4.58487
non-RSV	RPS16	4.63199
non-RSV	RPS16	4.10355
non-RSV	RPS16	4.27181
non-RSV	RPS16	4.78041
non-RSV	RPS16	4.6773
non-RSV	RPS16	4.74098
non-RSV	RPS16	4.75324
non-RSV	RPS16	5.00828
non-RSV	RPS16	4.68152
non-RSV	RPS16	5.00836
non-RSV	RPS16	4.25099
non-RSV	RPS16	4.97687
non-RSV	RPS16	4.43938
non-RSV	RPS16	4.99071
non-RSV	RPS16	4.74956
non-RSV	RPS16	5.03985
non-RSV	RPS16	5.04492
non-RSV	RPS16	4.79572
non-RSV	RPS16	5.06271
non-RSV	RPS16	4.68832
non-RSV	RPS16	5.09644
non-RSV	RPS16	4.67406
non-RSV	RPS16	5.03916
non-RSV	RPS16	4.80635
non-RSV	RPS16	5.06647
non-RSV	RPS16	4.79476
non-RSV	RPS16	4.99474
non-RSV	RPS16	4.81677
non-RSV	RPS16	4.99595
RSV	RPS16	4.54428
RSV	RPS16	4.6917
RSV	RPS16	4.64108
RSV	RPS16	4.70262
RSV	RPS16	4.63624
RSV	RPS16	4.77689
RSV	RPS16	4.60867
RSV	RPS16	4.38234
RSV	RPS16	4.27999
RSV	RPS16	4.65602
RSV	RPS16	4.69927
RSV	RPS16	4.65616
RSV	RPS16	4.74843
RSV	RPS16	4.70716
RSV	RPS16	4.59422
RSV	RPS16	4.05526
RSV	RPS16	4.41438
RSV	RPS16	4.71167
RSV	RPS16	4.68974
RSV	RPS16	4.12349
RSV	RPS16	4.75019
RSV	RPS16	4.62707
RSV	RPS16	4.7821
RSV	RPS16	4.29438
RSV	RPS16	4.4037
RSV	RPS16	4.65765
RSV	RPS16	4.29049
RSV	RPS16	4.12794
RSV	RPS16	4.75967
RSV	RPS16	4.13548
RSV	RPS16	4.15295
RSV	RPS16	4.11358
RSV	RPS16	4.63431
RSV	RPS16	4.20459
RSV	RPS16	4.72632
RSV	RPS16	4.4597
RSV	RPS16	4.31967
RSV	RPS16	4.76661
RSV	RPS16	4.21938
RSV	RPS16	4.18146
non-RSV	RPS25	4.21461
non-RSV	RPS25	4.55752
non-RSV	RPS25	4.79255
non-RSV	RPS25	4.63342
non-RSV	RPS25	4.39306
non-RSV	RPS25	4.03713
non-RSV	RPS25	3.70357
non-RSV	RPS25	4.97141
non-RSV	RPS25	4.88953
non-RSV	RPS25	4.20547
non-RSV	RPS25	4.07636
non-RSV	RPS25	3.74212
non-RSV	RPS25	4.96534
non-RSV	RPS25	4.12227
non-RSV	RPS25	3.7626
non-RSV	RPS25	4.1937
non-RSV	RPS25	4.35461
non-RSV	RPS25	3.71731
non-RSV	RPS25	4.45703
non-RSV	RPS25	4.2994
non-RSV	RPS25	4.83234
non-RSV	RPS25	4.49806
non-RSV	RPS25	4.87352
non-RSV	RPS25	4.63266
non-RSV	RPS25	4.83571
non-RSV	RPS25	4.20288
non-RSV	RPS25	4.81954
non-RSV	RPS25	4.11191
non-RSV	RPS25	4.84828
non-RSV	RPS25	4.18678
non-RSV	RPS25	4.80143
non-RSV	RPS25	4.83047
non-RSV	RPS25	4.5688
non-RSV	RPS25	4.89417
non-RSV	RPS25	4.91176
non-RSV	RPS25	4.68949
non-RSV	RPS25	4.16724
non-RSV	RPS25	4.80545
non-RSV	RPS25	4.56761
non-RSV	RPS25	4.84073
non-RSV	RPS25	4.82255
non-RSV	RPS25	4.67736
non-RSV	RPS25	4.59088
non-RSV	RPS25	4.65913
RSV	RPS25	3.71233
RSV	RPS25	3.96597
RSV	RPS25	3.71636
RSV	RPS25	3.81153
RSV	RPS25	3.70691
RSV	RPS25	4.31242
RSV	RPS25	3.75407
RSV	RPS25	4.08767
RSV	RPS25	4.01274
RSV	RPS25	4.1337
RSV	RPS25	4.06321
RSV	RPS25	4.17859
RSV	RPS25	4.03552
RSV	RPS25	4.36131
RSV	RPS25	4.28134
RSV	RPS25	4.08206
RSV	RPS25	4.1317
RSV	RPS25	4.82841
RSV	RPS25	4.21547
RSV	RPS25	4.22558
RSV	RPS25	4.52589
RSV	RPS25	3.68089
RSV	RPS25	4.15694
RSV	RPS25	NA
RSV	RPS25	4.23698
RSV	RPS25	4.79727
RSV	RPS25	4.02333
RSV	RPS25	4.38882
RSV	RPS25	4.15349
RSV	RPS25	4.41779
RSV	RPS25	4.33332
RSV	RPS25	4.25693
RSV	RPS25	4.04155
RSV	RPS25	4.29737
RSV	RPS25	4.19376
RSV	RPS25	4.19883
RSV	RPS25	4.0927
RSV	RPS25	4.16573
RSV	RPS25	4.1229
RSV	RPS25	4.35995
non-RSV	RPS29	4.16369
non-RSV	RPS29	4.52186
non-RSV	RPS29	3.91519
non-RSV	RPS29	4.83575
non-RSV	RPS29	4.52443
non-RSV	RPS29	4.38599
non-RSV	RPS29	4.37012
non-RSV	RPS29	4.34795
non-RSV	RPS29	4.3698
non-RSV	RPS29	4.0928
non-RSV	RPS29	4.14902
non-RSV	RPS29	4.39974
non-RSV	RPS29	4.33367
non-RSV	RPS29	4.13885
non-RSV	RPS29	4.38731
non-RSV	RPS29	4.22115
non-RSV	RPS29	4.30135
non-RSV	RPS29	4.12706
non-RSV	RPS29	4.75989
non-RSV	RPS29	4.45069
non-RSV	RPS29	4.23673
non-RSV	RPS29	4.68128
non-RSV	RPS29	4.67815
non-RSV	RPS29	4.64842
non-RSV	RPS29	4.59276
non-RSV	RPS29	4.04609
non-RSV	RPS29	4.55939
non-RSV	RPS29	4.11059
non-RSV	RPS29	4.5988
non-RSV	RPS29	4.33902
non-RSV	RPS29	4.50463
non-RSV	RPS29	4.67919
non-RSV	RPS29	4.48537
non-RSV	RPS29	4.83185
non-RSV	RPS29	4.4492
non-RSV	RPS29	4.53987
non-RSV	RPS29	4.33511
non-RSV	RPS29	4.73681
non-RSV	RPS29	4.55244
non-RSV	RPS29	4.64942
non-RSV	RPS29	4.07598
non-RSV	RPS29	4.56522
non-RSV	RPS29	4.79068
non-RSV	RPS29	4.6289
RSV	RPS29	4.38905
RSV	RPS29	4.07956
RSV	RPS29	4.38171
RSV	RPS29	4.42881
RSV	RPS29	4.44583
RSV	RPS29	4.36308
RSV	RPS29	4.4262
RSV	RPS29	4.4499
RSV	RPS29	4.35381
RSV	RPS29	4.2334
RSV	RPS29	4.24465
RSV	RPS29	4.12107
RSV	RPS29	4.3352
RSV	RPS29	4.4591
RSV	RPS29	4.22928
RSV	RPS29	4.11831
RSV	RPS29	3.97841
RSV	RPS29	4.17613
RSV	RPS29	4.25671
RSV	RPS29	4.07607
RSV	RPS29	4.76136
RSV	RPS29	4.32427
RSV	RPS29	4.1855
RSV	RPS29	2.57254
RSV	RPS29	4.428
RSV	RPS29	3.86039
RSV	RPS29	4.44159
RSV	RPS29	4.24015
RSV	RPS29	4.18626
RSV	RPS29	4.20548
RSV	RPS29	4.19286
RSV	RPS29	4.11881
RSV	RPS29	4.01484
RSV	RPS29	4.18216
RSV	RPS29	4.27918
RSV	RPS29	4.44642
RSV	RPS29	4.40602
RSV	RPS29	4.2187
RSV	RPS29	4.46944
RSV	RPS29	4.15571
non-RSV	RPS6	4.91558
non-RSV	RPS6	5.23906
non-RSV	RPS6	5.25714
non-RSV	RPS6	5.34034
non-RSV	RPS6	5.3322
non-RSV	RPS6	4.73312
non-RSV	RPS6	4.95616
non-RSV	RPS6	5.3429
non-RSV	RPS6	5.313
non-RSV	RPS6	4.92448
non-RSV	RPS6	4.91778
non-RSV	RPS6	4.97224
non-RSV	RPS6	5.35616
non-RSV	RPS6	4.9116
non-RSV	RPS6	5.00962
non-RSV	RPS6	4.98611
non-RSV	RPS6	5.31343
non-RSV	RPS6	4.45365
non-RSV	RPS6	5.26955
non-RSV	RPS6	5.12006
non-RSV	RPS6	5.30854
non-RSV	RPS6	5.23195
non-RSV	RPS6	5.2277
non-RSV	RPS6	5.34091
non-RSV	RPS6	5.19347
non-RSV	RPS6	4.95284
non-RSV	RPS6	5.15981
non-RSV	RPS6	4.91959
non-RSV	RPS6	5.21533
non-RSV	RPS6	4.89344
non-RSV	RPS6	5.14212
non-RSV	RPS6	5.27949
non-RSV	RPS6	5.21436
non-RSV	RPS6	5.31809
non-RSV	RPS6	5.32268
non-RSV	RPS6	5.21944
non-RSV	RPS6	4.67768
non-RSV	RPS6	5.26445
non-RSV	RPS6	5.24668
non-RSV	RPS6	5.20892
non-RSV	RPS6	5.22793
non-RSV	RPS6	5.2494
non-RSV	RPS6	5.3488
non-RSV	RPS6	5.19277
RSV	RPS6	5.01019
RSV	RPS6	4.69443
RSV	RPS6	4.93815
RSV	RPS6	5.04248
RSV	RPS6	4.9743
RSV	RPS6	4.92586
RSV	RPS6	5.0018
RSV	RPS6	4.5788
RSV	RPS6	4.6653
RSV	RPS6	4.92165
RSV	RPS6	4.92992
RSV	RPS6	4.65948
RSV	RPS6	4.92008
RSV	RPS6	4.97682
RSV	RPS6	4.96707
RSV	RPS6	4.87976
RSV	RPS6	4.8478
RSV	RPS6	5.24174
RSV	RPS6	4.67567
RSV	RPS6	5.30037
RSV	RPS6	5.21686
RSV	RPS6	4.96235
RSV	RPS6	4.68392
RSV	RPS6	5.02142
RSV	RPS6	4.76671
RSV	RPS6	5.21661
RSV	RPS6	4.80243
RSV	RPS6	5.32118
RSV	RPS6	4.72323
RSV	RPS6	5.30128
RSV	RPS6	5.27228
RSV	RPS6	5.26961
RSV	RPS6	4.80908
RSV	RPS6	5.30922
RSV	RPS6	4.85978
RSV	RPS6	4.72142
RSV	RPS6	4.68949
RSV	RPS6	4.78587
RSV	RPS6	4.84615
RSV	RPS6	5.25478

## Sheet: Figure 3a
Figure 3a
Dilution	OD (630nm) Infant1	OD (630nm) Infant2
20	0.796	0.198
40	0.908	0.185
80	1.183	0.171
160	1.089	0.172
320	1.167	1.123
640	1.021	1.001
1280	1.319	0.96
2560	1.221	0.881
5120	0.728	1.109
10240	0.825	1.105
20480	1.137	1.208
40960	0.974	1.174

[truncated: 12 more sheets: Figure 3b, Figure 3c, Figure 3d, Figure 3e, Figure 4g, Figure 4h, Figure 5, Suppl figure 1, Suppl figure 2, Suppl figure 3a, Suppl figure 3b, Suppl figure 4]
